# Supplementary material for: trans-(1,8-Dibenzyl-1,3,6,8,10,13-hexa­azacyclo­tetra­deca­ne)diisonicotinatonickel(II)
Source: Acta Crystallogr Sect E Struct Rep Online. 2008 Jan 16;64(Pt 2):m366. doi: 10.1107/S1600536808001116 (PMC2960468; doi:10.1107/S1600536808001116)
Supplement: Supplementary file 1 [file e-64-0m366-sup1.cif]

##############################################################################
###                                                                        ###
###        Electronic paper (Acta Crystallographica Section E)             ###
###                                                                        ###
##############################################################################
#                                                                            #
# This CIF contains the data in a paper accepted for publication in Acta     #
# Crystallographica Section E. It conforms to the requirements of Notes      #
# for Authors for Section E, and has been peer reviewed under the auspices   #
# of the IUCr Commission on Journals.                                        #
#                                                                            #
# Full details of the Crystallographic Information File format               #
# are given in the paper "The Crystallographic Information File (CIF):       #
# a New Standard Archive File for Crystallography" by S. R. Hall, F. H.      #
# Allen and I. D. Brown [Acta Cryst. (1991), A47, 655-685].                  #
#                                                                            #
# The current version of the core CIF dictionary is obtainable from          #
# ftp://ftp.iucr.org/pub/cif_core.dic. The current version number is 2.1.    #
#                                                                            #
# Software is freely available for graphical display of the structure(s) in  #
# this CIF.  For information consult the CIF home page http://www.iucr.org/  #
# cif/home.html                                                              #
#                                                                            #
##############################################################################
                                             
data_global
_audit_creation_method     'from SHELXL97 CIF and IUCr SHELXL97-template'
_journal_date_recd_electronic     2008-01-07
_journal_date_accepted     2008-01-11
_journal_name_full     'Acta Crystallographica, Section E'
_journal_year     2008
_journal_volume     64
_journal_issue      2
_journal_page_first     m366
_journal_page_last     m366
_journal_paper_category     QM
_journal_coeditor_code     PK2081
_publ_contact_author_name     'Prof. Kil Sik Min'
_publ_contact_author_address
;
Department of Chemistry Education
Kyungpook National University
Daegu 702-701
Republic of Korea
;
_publ_contact_author_email     minks@knu.ac.kr
_publ_contact_author_fax     '(+82) 53-950-5899'
_publ_contact_author_phone     '(+82) 53-950-5906'
_publ_section_title
;\
<i>trans</i>-(1,8-Dibenzyl-1,3,6,8,10,13-hexaazacyclotetradecane)\
diisonicotinatonickel(II)
;
loop_
    _publ_author_name
    _publ_author_footnote
    _publ_author_address
    'Jeong Hyeong Han' ?
;
Department of Chemistry Education
Kyungpook National University
Daegu 702-701
Republic of Korea
;
    'Bong Gon Kim' ?
;
Department of Chemistry Education and Research Institute of Natural Science
Gyeongsang National University
Chinju 660-701
Republic of Korea
;
    'Kil Sik Min' ?
;
Department of Chemistry Education
Kyungpook National University
Daegu 702-701
Republic of Korea
;
data_I
_chemical_name_systematic
;
<i>trans</i>-(1,8-Dibenzyl-1,3,6,8,10,13-
hexaazacyclotetradecane)diisonicotinatonickel(II)
;
_chemical_name_common     ?
_chemical_formula_moiety     'C34 H42 N8 Ni O4'
_chemical_formula_sum     'C34 H42 N8 Ni O4'
_chemical_formula_iupac     '[Ni (C6 H4 N O2)2 (C22 H34 N6)]'
_chemical_formula_weight     685.45
_chemical_melting_point     ?
_symmetry_cell_setting     monoclinic
_symmetry_space_group_name_H-M     'P 21/c'
_symmetry_space_group_name_Hall     '-P 2ybc'
loop_
    _symmetry_equiv_pos_as_xyz
    'x, y, z'
    '-x, y+1/2, -z+1/2'
    '-x, -y, -z'
    'x, -y-1/2, z-1/2'
_cell_length_a     8.3418(5)
_cell_length_b     17.3104(9)
_cell_length_c     10.9596(6)
_cell_angle_alpha     90.00
_cell_angle_beta     91.8920(10)
_cell_angle_gamma     90.00
_cell_volume     1581.70(15)
_cell_formula_units_Z     2
_cell_measurement_reflns_used     5240
_cell_measurement_theta_min     2.20
_cell_measurement_theta_max     28.13
_cell_measurement_temperature     173(2)
_exptl_crystal_description     block
_exptl_crystal_colour     pink
_exptl_crystal_size_max     0.40
_exptl_crystal_size_mid     0.20
_exptl_crystal_size_min     0.20
_exptl_crystal_density_diffrn     1.439
_exptl_crystal_density_meas     ?
_exptl_crystal_density_method     'not measured'
_exptl_crystal_F_000     724
_exptl_absorpt_coefficient_mu     0.667
_exptl_absorpt_correction_type     multi-scan
_exptl_absorpt_process_details     '(SADABS; Sheldrick, 1996)'
_exptl_absorpt_correction_T_min     0.778
_exptl_absorpt_correction_T_max     0.875
_exptl_special_details
;
;
_diffrn_ambient_temperature     173(2)
_diffrn_radiation_type     MoK\a
_diffrn_radiation_wavelength     0.71073
_diffrn_radiation_source     'fine-focus sealed tube'
_diffrn_radiation_monochromator     graphite
_diffrn_measurement_device_type     'Siemens SMART CCD'
_diffrn_measurement_method     '\f and \w'
_diffrn_detector_area_resol_mean     ?
_diffrn_reflns_number     9843
_diffrn_reflns_av_R_equivalents     0.0218
_diffrn_reflns_av_sigmaI/netI     0.0288
_diffrn_reflns_theta_min     2.35
_diffrn_reflns_theta_max     28.28
_diffrn_reflns_theta_full     25.00
_diffrn_measured_fraction_theta_max     0.936
_diffrn_measured_fraction_theta_full     0.995
_diffrn_reflns_limit_h_min     -10
_diffrn_reflns_limit_h_max     9
_diffrn_reflns_limit_k_min     -22
_diffrn_reflns_limit_k_max     19
_diffrn_reflns_limit_l_min     -14
_diffrn_reflns_limit_l_max     13
_diffrn_standards_number     0
_diffrn_standards_interval_count     .
_diffrn_standards_interval_time     .
_diffrn_standards_decay_%     ?
_refine_special_details
;
 Refinement of F^2^ against ALL reflections.  The weighted R-factor wR and
 goodness of fit S are based on F^2^, conventional R-factors R are based
 on F, with F set to zero for negative F^2^. The threshold expression of
 F^2^ > 2\s(F^2^) is used only for calculating R-factors(gt) etc. and is
 not relevant to the choice of reflections for refinement.  R-factors based
 on F^2^ are statistically about twice as large as those based on F, and R-
 factors based on ALL data will be even larger.
;
_reflns_number_total     3671
_reflns_number_gt     3288
_reflns_threshold_expression     I>2\s(I)
_refine_ls_structure_factor_coef     Fsqd
_refine_ls_matrix_type     full
_refine_ls_R_factor_all     0.0693
_refine_ls_R_factor_gt     0.0621
_refine_ls_wR_factor_gt     0.1134
_refine_ls_wR_factor_ref     0.1157
_refine_ls_goodness_of_fit_ref     1.293
_refine_ls_restrained_S_all     1.293
_refine_ls_number_reflns     3671
_refine_ls_number_parameters     214
_refine_ls_number_restraints     0
_refine_ls_hydrogen_treatment     constr
_refine_ls_weighting_scheme     calc
_refine_ls_weighting_details
         'calc w=1/[\s^2^(Fo^2^)+(0.0189P)^2^+2.8532P] where P=(Fo^2^+2Fc^2^)/3'
_atom_sites_solution_hydrogens     geom
_atom_sites_solution_primary     direct
_atom_sites_solution_secondary     difmap
_refine_ls_shift/su_max     0.000
_refine_ls_shift/su_mean     0.000
_refine_diff_density_max     0.518
_refine_diff_density_min     -0.555
_refine_ls_extinction_method     none
_refine_ls_extinction_coef     ?
loop_
    _atom_type_symbol
    _atom_type_description
    _atom_type_scat_dispersion_real
    _atom_type_scat_dispersion_imag
    _atom_type_scat_source
    'C' 'C' 0.0033 0.0016
                         'International Tables Vol C Tables 4.2.6.8 and 6.1.1.4'
    'H' 'H' 0.0000 0.0000
                         'International Tables Vol C Tables 4.2.6.8 and 6.1.1.4'
    'N' 'N' 0.0061 0.0033
                         'International Tables Vol C Tables 4.2.6.8 and 6.1.1.4'
    'O' 'O' 0.0106 0.0060
                         'International Tables Vol C Tables 4.2.6.8 and 6.1.1.4'
    'Ni' 'Ni' 0.3393 1.1124
                         'International Tables Vol C Tables 4.2.6.8 and 6.1.1.4'
_computing_data_collection     'SMART (Siemens, 1996)'
_computing_cell_refinement     'SAINT (Siemens, 1996)'
_computing_data_reduction     'SHELXTL (Sheldrick, 2008)'
_computing_structure_solution     'SHELXS97 (Sheldrick, 2008)'
_computing_structure_refinement     'SHELXL97 (Sheldrick, 2008)'
_computing_molecular_graphics     'ORTEP-3 (Farrugia, 1997)'
_computing_publication_material     'SHELXL97 (Sheldrick, 2008)'
loop_
    _atom_site_type_symbol
    _atom_site_label
    _atom_site_fract_x
    _atom_site_fract_y
    _atom_site_fract_z
    _atom_site_U_iso_or_equiv
    _atom_site_adp_type
    _atom_site_calc_flag
    _atom_site_refinement_flags
    _atom_site_occupancy
    _atom_site_disorder_assembly
    _atom_site_disorder_group
    Ni Ni1 0.5000 0.5000 1.0000 0.01570(13) Uani d S 1 . .
    O O1 0.4295(2) 0.54216(12) 0.82075(17) 0.0223(4) Uani d . 1 . .
    O O2 0.1901(3) 0.48759(12) 0.77448(18) 0.0279(5) Uani d . 1 . .
    N N1 0.2943(3) 0.43532(13) 1.0093(2) 0.0185(5) Uani d . 1 . .
    H H1 0.2407 0.4385 0.9337 0.022 Uiso calc R 1 . .
    N N2 0.3733(3) 0.58652(13) 1.0846(2) 0.0195(5) Uani d . 1 . .
    H H2 0.4031 0.5862 1.1671 0.023 Uiso calc R 1 . .
    N N3 0.5746(3) 0.68651(14) 1.0464(2) 0.0216(5) Uani d . 1 . .
    N N4 0.3459(3) 0.59376(16) 0.3712(2) 0.0295(6) Uani d . 1 . .
    C C1 0.3199(4) 0.35247(17) 1.0367(3) 0.0231(6) Uani d . 1 . .
    H H1A 0.3657 0.3476 1.1209 0.028 Uiso calc R 1 . .
    H H1B 0.2147 0.3260 1.0340 0.028 Uiso calc R 1 . .
    C C2 0.1956(3) 0.47603(17) 1.0988(2) 0.0216(6) Uani d . 1 . .
    H H2A 0.2370 0.4653 1.1828 0.026 Uiso calc R 1 . .
    H H2B 0.0832 0.4579 1.0915 0.026 Uiso calc R 1 . .
    C C3 0.2034(3) 0.56208(17) 1.0729(3) 0.0228(6) Uani d . 1 . .
    H H3A 0.1603 0.5730 0.9895 0.027 Uiso calc R 1 . .
    H H3B 0.1385 0.5908 1.1318 0.027 Uiso calc R 1 . .
    C C4 0.4065(3) 0.66490(17) 1.0359(3) 0.0239(6) Uani d . 1 . .
    H H4A 0.3711 0.6669 0.9488 0.029 Uiso calc R 1 . .
    H H4B 0.3425 0.7032 1.0805 0.029 Uiso calc R 1 . .
    C C5 0.6325(3) 0.68978(17) 1.1745(2) 0.0226(6) Uani d . 1 . .
    H H5A 0.6392 0.6365 1.2069 0.027 Uiso calc R 1 . .
    H H5B 0.5527 0.7181 1.2223 0.027 Uiso calc R 1 . .
    C C6 0.7938(3) 0.72810(16) 1.1938(3) 0.0220(6) Uani d . 1 . .
    C C7 0.9015(4) 0.69899(18) 1.2817(3) 0.0299(7) Uani d . 1 . .
    H H7 0.8761 0.6531 1.3244 0.036 Uiso calc R 1 . .
    C C8 1.0459(4) 0.7364(2) 1.3077(3) 0.0361(8) Uani d . 1 . .
    H H8 1.1184 0.7161 1.3681 0.043 Uiso calc R 1 . .
    C C9 1.0843(4) 0.8026(2) 1.2465(3) 0.0367(8) Uani d . 1 . .
    H H9 1.1830 0.8282 1.2645 0.044 Uiso calc R 1 . .
    C C10 0.9780(4) 0.8320(2) 1.1580(3) 0.0386(8) Uani d . 1 . .
    H H10 1.0045 0.8777 1.1150 0.046 Uiso calc R 1 . .
    C C11 0.8342(4) 0.79516(18) 1.1324(3) 0.0291(7) Uani d . 1 . .
    H H11 0.7620 0.8159 1.0720 0.035 Uiso calc R 1 . .
    C C12 0.3141(3) 0.52339(16) 0.7488(2) 0.0200(6) Uani d . 1 . .
    C C13 0.3282(3) 0.54825(16) 0.6159(2) 0.0206(6) Uani d . 1 . .
    C C14 0.4444(4) 0.59945(18) 0.5799(3) 0.0268(6) Uani d . 1 . .
    H H14 0.5202 0.6200 0.6378 0.032 Uiso calc R 1 . .
    C C15 0.4485(4) 0.6204(2) 0.4576(3) 0.0300(7) Uani d . 1 . .
    H H15 0.5290 0.6558 0.4340 0.036 Uiso calc R 1 . .
    C C16 0.2331(4) 0.54476(19) 0.4082(3) 0.0280(7) Uani d . 1 . .
    H H16 0.1572 0.5258 0.3490 0.034 Uiso calc R 1 . .
    C C17 0.2206(4) 0.52022(17) 0.5277(3) 0.0231(6) Uani d . 1 . .
    H H17 0.1394 0.4846 0.5489 0.028 Uiso calc R 1 . .
loop_
    _atom_site_aniso_label
    _atom_site_aniso_U_11
    _atom_site_aniso_U_22
    _atom_site_aniso_U_33
    _atom_site_aniso_U_12
    _atom_site_aniso_U_13
    _atom_site_aniso_U_23
    Ni1 0.0150(2) 0.0204(2) 0.0117(2) -0.0036(2) -0.00054(16) 0.00087(19)
    O1 0.0235(10) 0.0286(11) 0.0145(9) -0.0042(8) -0.0035(7) 0.0012(8)
    O2 0.0286(11) 0.0330(12) 0.0216(10) -0.0085(9) -0.0051(8) 0.0058(9)
    N1 0.0199(11) 0.0240(12) 0.0116(10) -0.0038(9) -0.0006(9) -0.0001(9)
    N2 0.0185(11) 0.0245(12) 0.0153(11) -0.0030(9) -0.0017(9) 0.0005(9)
    N3 0.0226(12) 0.0229(12) 0.0190(12) -0.0041(10) -0.0021(9) -0.0005(9)
    N4 0.0334(14) 0.0398(16) 0.0154(12) 0.0069(12) 0.0004(10) 0.0028(11)
    C1 0.0277(15) 0.0266(15) 0.0150(13) -0.0063(12) 0.0015(11) 0.0025(11)
    C2 0.0186(13) 0.0308(15) 0.0155(13) -0.0044(11) 0.0008(10) -0.0033(11)
    C3 0.0185(14) 0.0298(16) 0.0201(14) -0.0013(12) 0.0003(11) -0.0023(11)
    C4 0.0223(14) 0.0260(15) 0.0233(15) 0.0005(12) -0.0027(11) 0.0022(12)
    C5 0.0256(15) 0.0257(15) 0.0166(13) -0.0043(12) 0.0004(11) -0.0016(11)
    C6 0.0236(15) 0.0222(14) 0.0204(14) -0.0019(11) 0.0016(11) -0.0065(11)
    C7 0.0361(18) 0.0229(15) 0.0304(16) -0.0040(13) -0.0032(13) 0.0029(13)
    C8 0.0323(18) 0.0322(18) 0.043(2) -0.0009(14) -0.0156(15) 0.0015(15)
    C9 0.0275(17) 0.039(2) 0.043(2) -0.0089(15) -0.0075(14) -0.0031(16)
    C10 0.0380(19) 0.0323(18) 0.045(2) -0.0127(15) -0.0030(16) 0.0091(15)
    C11 0.0291(16) 0.0286(16) 0.0292(16) -0.0034(13) -0.0052(13) 0.0047(13)
    C12 0.0248(14) 0.0204(13) 0.0146(12) 0.0026(11) -0.0015(10) -0.0002(10)
    C13 0.0223(14) 0.0217(14) 0.0178(13) 0.0070(11) -0.0007(10) -0.0019(11)
    C14 0.0297(16) 0.0338(17) 0.0166(14) -0.0012(13) -0.0032(11) -0.0001(12)
    C15 0.0321(17) 0.0389(18) 0.0192(14) -0.0034(14) 0.0008(12) 0.0033(13)
    C16 0.0267(16) 0.0387(18) 0.0184(14) 0.0055(13) -0.0046(12) -0.0060(12)
    C17 0.0236(14) 0.0253(15) 0.0204(14) 0.0018(11) -0.0002(11) -0.0019(11)
_geom_special_details
;
 All esds (except the esd in the dihedral angle between two l.s. planes)
 are estimated using the full covariance matrix.  The cell esds are taken
 into account individually in the estimation of esds in distances, angles
 and torsion angles; correlations between esds in cell parameters are only
 used when they are defined by crystal symmetry.  An approximate (isotropic)
 treatment of cell esds is used for estimating esds involving l.s. planes.
;
loop_
    _geom_bond_atom_site_label_1
    _geom_bond_atom_site_label_2
    _geom_bond_site_symmetry_2
    _geom_bond_distance
    _geom_bond_publ_flag
    Ni1 N1 3_667 2.054(2) ?
    Ni1 N1 . 2.054(2) ?
    Ni1 N2 3_667 2.070(2) ?
    Ni1 N2 . 2.070(2) ?
    Ni1 O1 3_667 2.1591(19) ?
    Ni1 O1 . 2.1591(19) ?
    O1 C12 . 1.266(3) ?
    O2 C12 . 1.246(4) ?
    N1 C2 . 1.479(3) ?
    N1 C1 . 1.479(4) ?
    N1 H1 . 0.9300 ?
    N2 C3 . 1.480(3) ?
    N2 C4 . 1.487(4) ?
    N2 H2 . 0.9300 ?
    N3 C4 . 1.452(4) ?
    N3 C1 3_667 1.453(4) ?
    N3 C5 . 1.470(4) ?
    N4 C15 . 1.337(4) ?
    N4 C16 . 1.340(4) ?
    C1 N3 3_667 1.453(4) ?
    C1 H1A . 0.9900 ?
    C1 H1B . 0.9900 ?
    C2 C3 . 1.518(4) ?
    C2 H2A . 0.9900 ?
    C2 H2B . 0.9900 ?
    C3 H3A . 0.9900 ?
    C3 H3B . 0.9900 ?
    C4 H4A . 0.9900 ?
    C4 H4B . 0.9900 ?
    C5 C6 . 1.509(4) ?
    C5 H5A . 0.9900 ?
    C5 H5B . 0.9900 ?
    C6 C11 . 1.389(4) ?
    C6 C7 . 1.390(4) ?
    C7 C8 . 1.389(5) ?
    C7 H7 . 0.9500 ?
    C8 C9 . 1.371(5) ?
    C8 H8 . 0.9500 ?
    C9 C10 . 1.388(5) ?
    C9 H9 . 0.9500 ?
    C10 C11 . 1.380(4) ?
    C10 H10 . 0.9500 ?
    C11 H11 . 0.9500 ?
    C12 C13 . 1.527(4) ?
    C13 C14 . 1.380(4) ?
    C13 C17 . 1.386(4) ?
    C14 C15 . 1.391(4) ?
    C14 H14 . 0.9500 ?
    C15 H15 . 0.9500 ?
    C16 C17 . 1.384(4) ?
    C16 H16 . 0.9500 ?
    C17 H17 . 0.9500 ?
loop_
    _geom_angle_atom_site_label_1
    _geom_angle_atom_site_label_2
    _geom_angle_atom_site_label_3
    _geom_angle_site_symmetry_1
    _geom_angle_site_symmetry_3
    _geom_angle
    _geom_angle_publ_flag
    N1 Ni1 N1 3_667 . 180.00(11) ?
    N1 Ni1 N2 3_667 3_667 86.12(9) ?
    N1 Ni1 N2 . 3_667 93.88(9) ?
    N1 Ni1 N2 3_667 . 93.88(9) ?
    N1 Ni1 N2 . . 86.12(9) ?
    N2 Ni1 N2 3_667 . 180.0000(10)
                                 ?
    N1 Ni1 O1 3_667 3_667 91.53(8) ?
    N1 Ni1 O1 . 3_667 88.47(8) ?
    N2 Ni1 O1 3_667 3_667 92.00(8) ?
    N2 Ni1 O1 . 3_667 88.00(8) ?
    N1 Ni1 O1 3_667 . 88.47(8) ?
    N1 Ni1 O1 . . 91.53(8) ?
    N2 Ni1 O1 3_667 . 88.00(8) ?
    N2 Ni1 O1 . . 92.00(8) ?
    O1 Ni1 O1 3_667 . 180.0000(10)
                                 ?
    C12 O1 Ni1 . . 131.18(18) ?
    C2 N1 C1 . . 114.0(2) ?
    C2 N1 Ni1 . . 104.91(16) ?
    C1 N1 Ni1 . . 115.03(18) ?
    C2 N1 H1 . . 107.5 ?
    C1 N1 H1 . . 107.5 ?
    Ni1 N1 H1 . . 107.5 ?
    C3 N2 C4 . . 114.8(2) ?
    C3 N2 Ni1 . . 104.84(17) ?
    C4 N2 Ni1 . . 113.30(17) ?
    C3 N2 H2 . . 107.9 ?
    C4 N2 H2 . . 107.9 ?
    Ni1 N2 H2 . . 107.9 ?
    C4 N3 C1 . 3_667 115.7(2) ?
    C4 N3 C5 . . 111.8(2) ?
    C1 N3 C5 3_667 . 115.5(2) ?
    C15 N4 C16 . . 116.4(3) ?
    N3 C1 N1 3_667 . 114.2(2) ?
    N3 C1 H1A 3_667 . 108.7 ?
    N1 C1 H1A . . 108.7 ?
    N3 C1 H1B 3_667 . 108.7 ?
    N1 C1 H1B . . 108.7 ?
    H1A C1 H1B . . 107.6 ?
    N1 C2 C3 . . 108.4(2) ?
    N1 C2 H2A . . 110.0 ?
    C3 C2 H2A . . 110.0 ?
    N1 C2 H2B . . 110.0 ?
    C3 C2 H2B . . 110.0 ?
    H2A C2 H2B . . 108.4 ?
    N2 C3 C2 . . 108.1(2) ?
    N2 C3 H3A . . 110.1 ?
    C2 C3 H3A . . 110.1 ?
    N2 C3 H3B . . 110.1 ?
    C2 C3 H3B . . 110.1 ?
    H3A C3 H3B . . 108.4 ?
    N3 C4 N2 . . 113.4(2) ?
    N3 C4 H4A . . 108.9 ?
    N2 C4 H4A . . 108.9 ?
    N3 C4 H4B . . 108.9 ?
    N2 C4 H4B . . 108.9 ?
    H4A C4 H4B . . 107.7 ?
    N3 C5 C6 . . 114.5(2) ?
    N3 C5 H5A . . 108.6 ?
    C6 C5 H5A . . 108.6 ?
    N3 C5 H5B . . 108.6 ?
    C6 C5 H5B . . 108.6 ?
    H5A C5 H5B . . 107.6 ?
    C11 C6 C7 . . 118.5(3) ?
    C11 C6 C5 . . 121.9(3) ?
    C7 C6 C5 . . 119.4(3) ?
    C8 C7 C6 . . 120.6(3) ?
    C8 C7 H7 . . 119.7 ?
    C6 C7 H7 . . 119.7 ?
    C9 C8 C7 . . 120.3(3) ?
    C9 C8 H8 . . 119.8 ?
    C7 C8 H8 . . 119.8 ?
    C8 C9 C10 . . 119.6(3) ?
    C8 C9 H9 . . 120.2 ?
    C10 C9 H9 . . 120.2 ?
    C11 C10 C9 . . 120.3(3) ?
    C11 C10 H10 . . 119.9 ?
    C9 C10 H10 . . 119.9 ?
    C10 C11 C6 . . 120.7(3) ?
    C10 C11 H11 . . 119.6 ?
    C6 C11 H11 . . 119.6 ?
    O2 C12 O1 . . 127.4(3) ?
    O2 C12 C13 . . 116.5(2) ?
    O1 C12 C13 . . 116.1(2) ?
    C14 C13 C17 . . 118.0(3) ?
    C14 C13 C12 . . 122.1(3) ?
    C17 C13 C12 . . 119.9(3) ?
    C13 C14 C15 . . 118.9(3) ?
    C13 C14 H14 . . 120.5 ?
    C15 C14 H14 . . 120.5 ?
    N4 C15 C14 . . 123.8(3) ?
    N4 C15 H15 . . 118.1 ?
    C14 C15 H15 . . 118.1 ?
    N4 C16 C17 . . 123.8(3) ?
    N4 C16 H16 . . 118.1 ?
    C17 C16 H16 . . 118.1 ?
    C16 C17 C13 . . 119.1(3) ?
    C16 C17 H17 . . 120.4 ?
    C13 C17 H17 . . 120.4 ?
loop_
    _geom_torsion_atom_site_label_1
    _geom_torsion_atom_site_label_2
    _geom_torsion_atom_site_label_3
    _geom_torsion_atom_site_label_4
    _geom_torsion_site_symmetry_1
    _geom_torsion_site_symmetry_2
    _geom_torsion_site_symmetry_3
    _geom_torsion_site_symmetry_4
    _geom_torsion
    _geom_torsion_publ_flag
    N1 Ni1 O1 C12 3_667 . . . 172.2(2) ?
    N1 Ni1 O1 C12 . . . . -7.8(2) ?
    N2 Ni1 O1 C12 3_667 . . . 86.0(2) ?
    N2 Ni1 O1 C12 . . . . -94.0(2) ?
    N2 Ni1 N1 C2 3_667 . . . 164.18(17) ?
    N2 Ni1 N1 C2 . . . . -15.82(17) ?
    O1 Ni1 N1 C2 3_667 . . . 72.27(17) ?
    O1 Ni1 N1 C2 . . . . -107.73(17) ?
    N2 Ni1 N1 C1 3_667 . . . 38.05(18) ?
    N2 Ni1 N1 C1 . . . . -141.95(18) ?
    O1 Ni1 N1 C1 3_667 . . . -53.85(18) ?
    O1 Ni1 N1 C1 . . . . 126.15(18) ?
    N1 Ni1 N2 C3 3_667 . . . 165.31(17) ?
    N1 Ni1 N2 C3 . . . . -14.69(17) ?
    O1 Ni1 N2 C3 3_667 . . . -103.29(17) ?
    O1 Ni1 N2 C3 . . . . 76.71(17) ?
    N1 Ni1 N2 C4 3_667 . . . 39.44(19) ?
    N1 Ni1 N2 C4 . . . . -140.56(19) ?
    O1 Ni1 N2 C4 3_667 . . . 130.83(18) ?
    O1 Ni1 N2 C4 . . . . -49.17(18) ?
    C2 N1 C1 N3 . . . 3_667 -176.2(2) ?
    Ni1 N1 C1 N3 . . . 3_667 -54.9(3) ?
    C1 N1 C2 C3 . . . . 170.1(2) ?
    Ni1 N1 C2 C3 . . . . 43.4(2) ?
    C4 N2 C3 C2 . . . . 167.2(2) ?
    Ni1 N2 C3 C2 . . . . 42.2(2) ?
    N1 C2 C3 N2 . . . . -59.6(3) ?
    C1 N3 C4 N2 3_667 . . . 72.6(3) ?
    C5 N3 C4 N2 . . . . -62.3(3) ?
    C3 N2 C4 N3 . . . . -178.8(2) ?
    Ni1 N2 C4 N3 . . . . -58.4(3) ?
    C4 N3 C5 C6 . . . . -167.4(2) ?
    C1 N3 C5 C6 3_667 . . . 57.5(3) ?
    N3 C5 C6 C11 . . . . 42.2(4) ?
    N3 C5 C6 C7 . . . . -142.4(3) ?
    C11 C6 C7 C8 . . . . 0.3(5) ?
    C5 C6 C7 C8 . . . . -175.3(3) ?
    C6 C7 C8 C9 . . . . -0.2(5) ?
    C7 C8 C9 C10 . . . . -0.2(6) ?
    C8 C9 C10 C11 . . . . 0.4(6) ?
    C9 C10 C11 C6 . . . . -0.4(5) ?
    C7 C6 C11 C10 . . . . 0.0(5) ?
    C5 C6 C11 C10 . . . . 175.4(3) ?
    Ni1 O1 C12 O2 . . . . 17.8(4) ?
    Ni1 O1 C12 C13 . . . . -162.89(18) ?
    O2 C12 C13 C14 . . . . 168.4(3) ?
    O1 C12 C13 C14 . . . . -11.0(4) ?
    O2 C12 C13 C17 . . . . -10.5(4) ?
    O1 C12 C13 C17 . . . . 170.1(3) ?
    C17 C13 C14 C15 . . . . -0.1(4) ?
    C12 C13 C14 C15 . . . . -179.0(3) ?
    C16 N4 C15 C14 . . . . 0.7(5) ?
    C13 C14 C15 N4 . . . . -0.1(5) ?
    C15 N4 C16 C17 . . . . -1.3(5) ?
    N4 C16 C17 C13 . . . . 1.1(5) ?
    C14 C13 C17 C16 . . . . -0.4(4) ?
    C12 C13 C17 C16 . . . . 178.6(3) ?
loop_
    _geom_hbond_atom_site_label_D
    _geom_hbond_atom_site_label_H
    _geom_hbond_atom_site_label_A
    _geom_hbond_site_symmetry_A
    _geom_hbond_distance_DH
    _geom_hbond_distance_HA
    _geom_hbond_distance_DA
    _geom_hbond_angle_DHA
    _geom_hbond_publ_flag
    N1 H1 O2 1_555 0.93 1.97 2.838(3) 154 y
    N2 H2 N4 1_556 0.93 2.31 3.160(3) 152 y
