# Supplementary material for: trans-(1,8-Dibenzyl-1,3,6,8,10,13-hexa­azacyclo­tetra­deca­ne)diisonicotinatonickel(II)
Source: Acta Crystallogr Sect E Struct Rep Online. 2008 Jan 16;64(Pt 2):m366. doi: 10.1107/S1600536808001116 (PMC2960468; doi:10.1107/S1600536808001116)
Supplement: Supplementary file 2 [file e-64-0m366-Isup2.hkl]

#
# h,k,l, Fc-squared, Fo-squared, sigma(Fo-squared) and status flag
#
data_I
_shelx_title ' NI(L)(ISON)2 in P2(1)/c'
_shelx_refln_list_code          4
_shelx_F_calc_maximum      180.44
_exptl_crystal_F_000       724.00
_reflns_d_resolution_high  0.7501
 
loop_
 _symmetry_equiv_pos_as_xyz
 'x, y, z'
 '-x, y+1/2, -z+1/2'
 '-x, -y, -z'
 'x, -y-1/2, z-1/2'
 
_cell_length_a     8.3418
_cell_length_b    17.3104
_cell_length_c    10.9596
_cell_angle_alpha  90.000
_cell_angle_beta   91.892
_cell_angle_gamma  90.000
 
_shelx_F_squared_multiplier     1.000
 
loop_
 _refln_index_h
 _refln_index_k
 _refln_index_l
 _refln_F_squared_calc
 _refln_F_squared_meas
 _refln_F_squared_sigma
 _refln_observed_status
   1   0   0    14604.73    14533.29    207.00 o
   2   0   0      264.82      265.37      9.50 o
   3   0   0     1734.90     1680.12     33.26 o
   4   0   0      126.98       92.64      9.16 o
   5   0   0      377.12      460.84     19.34 o
   6   0   0      900.54      880.61     29.18 o
   7   0   0     1495.38     1506.03     43.10 o
   8   0   0      268.39      272.16     19.34 o
   9   0   0       13.42        5.43     11.88 o
  10   0   0      626.49      717.04     34.27 o
   1   1   0      724.77      744.71      7.90 o
   2   1   0      794.92      866.28      8.94 o
   3   1   0     1275.41     1385.01     20.52 o
   4   1   0       60.12       89.08      6.91 o
   5   1   0      203.38      204.03      9.59 o
   6   1   0       13.79       21.84      7.29 o
   7   1   0       20.90       16.42      7.97 o
   8   1   0       17.00       14.43      9.32 o
   9   1   0       11.27       23.38      9.35 o
  10   1   0        0.67       -9.91     20.02 o
   0   2   0    13532.42    13183.93    134.72 o
   1   2   0    13206.94    13423.24     99.03 o
   2   2   0     4181.14     4427.98     82.27 o
   3   2   0     3650.58     3605.46     40.40 o
   4   2   0     4281.91     4353.93     42.02 o
   5   2   0      416.51      377.42     13.74 o
   6   2   0     1877.87     1818.92     31.55 o
   7   2   0      813.40      788.94     21.34 o
   8   2   0       40.58       32.79     17.99 o
   9   2   0       24.44       41.64     15.78 o
  10   2   0      419.17      420.65     18.95 o
   1   3   0    11225.47    11544.14     82.23 o
   2   3   0     4983.63     5343.07     61.76 o
   3   3   0     1359.31     1469.38     28.51 o
   4   3   0     3899.62     4272.14     41.51 o
   5   3   0       62.14       95.47     11.01 o
   6   3   0      117.65      153.50     11.51 o
   7   3   0        1.60        9.30     10.69 o
   8   3   0      385.10      360.28     15.72 o
   9   3   0       13.67       27.09     10.53 o
  10   3   0       71.20       99.16     13.86 o
   0   4   0     9002.17     9315.16     93.94 o
   1   4   0     1734.54     1851.11     13.64 o
   2   4   0      661.79      713.37      7.05 o
   3   4   0     9191.37     9752.10     71.55 o
   4   4   0     3521.59     3626.68     31.19 o
   5   4   0      197.90      192.54      7.16 o
   6   4   0      799.94      778.20     19.29 o
   7   4   0     1522.22     1504.00     29.98 o
   8   4   0       27.94       14.51      8.84 o
   9   4   0      263.98      251.17     14.88 o
  10   4   0      621.60      632.15     23.00 o
   1   5   0     2824.41     2879.06     23.03 o
   2   5   0     1518.61     1642.24     17.33 o
   3   5   0      547.04      584.24     12.39 o
   4   5   0      415.23      455.78      7.86 o
   5   5   0       13.84       11.62      3.09 o
   6   5   0       77.36      100.22      7.19 o
   7   5   0      102.21      126.14     11.75 o
   8   5   0       87.70      116.51     11.93 o
   9   5   0       56.20       66.93     11.83 o
  10   5   0      278.28      304.91     17.30 o
   0   6   0     6010.80     5946.59     62.49 o
   1   6   0      563.64      542.03      6.97 o
   2   6   0     1605.57     1637.40     13.69 o
   3   6   0     3172.16     3166.03     26.80 o
   4   6   0     1036.18     1024.04     12.72 o
   5   6   0      206.87      194.96      7.29 o
   6   6   0      606.38      605.08     13.36 o
   7   6   0      282.43      273.53     10.04 o
   8   6   0      169.23      181.23     12.27 o
   9   6   0      212.42      192.91     28.17 o
  10   6   0      555.00      511.67     20.77 o
   1   7   0      238.27      258.04      4.92 o
   2   7   0        4.09       15.38      3.03 o
   3   7   0     1210.47     1319.02     11.24 o
   4   7   0        2.06       -2.22      2.22 o
   5   7   0       48.26       40.42      4.43 o
   6   7   0       60.27       59.80      5.27 o
   7   7   0       94.41       73.07      7.37 o
   8   7   0       36.06       42.54     12.39 o
   9   7   0      121.60      174.85     13.89 o
  10   7   0      127.57      183.79     16.63 o
   0   8   0      576.50      709.66     12.42 o
   1   8   0      548.73      529.50      7.49 o
   2   8   0     1607.59     1597.58     13.76 o
   3   8   0     3233.66     3209.72     31.04 o
   4   8   0     2860.29     2763.41     25.72 o
   5   8   0      693.04      657.21     13.32 o
   6   8   0     1550.48     1456.94     22.19 o
   7   8   0      626.40      594.10     14.52 o
   8   8   0      144.81      153.53     13.91 o
   9   8   0      230.67      215.85     14.10 o
  10   8   0       60.70       62.81     12.34 o
   1   9   0       13.13       17.60      2.65 o
   2   9   0      134.20      135.52      4.31 o
   3   9   0       97.99       97.13      3.36 o
   4   9   0        6.84        6.03      3.55 o
   6   9   0      332.31      307.80     10.23 o
   7   9   0        3.04        6.33      5.48 o
   8   9   0       84.16      107.26      9.59 o
   9   9   0        1.49        1.13      9.96 o
  10   9   0      100.45      176.80     24.43 o
   0  10   0     2154.46     2061.16     29.35 o
   1  10   0      880.64      781.33     10.37 o
   2  10   0     2054.06     2114.47     17.88 o
   3  10   0     2692.66     2545.33     38.45 o
   4  10   0        7.74        9.12      3.59 o
   5  10   0      462.81      439.08     14.97 o
   6  10   0      519.17      468.33     12.53 o
   7  10   0      666.51      642.03     15.59 o
   8  10   0      492.84      504.24     14.80 o
   9  10   0      319.33      344.90     16.96 o
  10  10   0       61.52      130.31     23.08 o
   1  11   0       20.32       15.25      2.99 o
   2  11   0      659.70      686.11     10.36 o
   3  11   0       53.93       56.07      9.65 o
   4  11   0      870.62      876.43     13.21 o
   5  11   0      266.19      231.36      8.80 o
   6  11   0      663.95      602.40     14.37 o
   7  11   0       59.56       84.40      8.58 o
   8  11   0       33.38       65.85     10.24 o
   9  11   0       16.22       40.96     15.44 o
   0  12   0      483.35      425.34     11.49 o
   1  12   0      778.35      780.08     11.17 o
   2  12   0      983.99     1004.66     13.44 o
   3  12   0       34.27       43.89      8.77 o
   4  12   0      395.60      369.38      7.59 o
   5  12   0       49.65       53.12      6.07 o
   6  12   0      786.75      726.42     15.87 o
   7  12   0      385.25      369.79     12.20 o
   8  12   0      501.62      502.39     14.99 o
   9  12   0      559.82      594.57     20.52 o
   1  13   0      178.27      192.23      6.02 o
   2  13   0      444.80      437.35      8.78 o
   3  13   0       49.56       45.04      3.74 o
   4  13   0      253.48      243.73      7.55 o
   5  13   0       25.79       28.33      4.95 o
   6  13   0      151.92      150.36      8.75 o
   7  13   0        0.54       15.76      6.58 o
   8  13   0        8.49       33.91      9.24 o
   9  13   0       19.37       54.66     10.55 o
   0  14   0       81.15       83.83      6.97 o
   1  14   0       45.68       47.51      4.60 o
   2  14   0        8.86        4.47      3.66 o
   3  14   0      770.39      732.20     17.08 o
   4  14   0      294.62      263.33     17.31 o
   5  14   0      916.68      822.29     24.43 o
   6  14   0      803.76      773.99     47.68 o
   7  14   0      304.03      305.03     14.13 o
   8  14   0      184.01      203.67     12.96 o
   1  15   0       64.21       85.17      5.35 o
   2  15   0      288.44      261.21      9.01 o
   3  15   0       73.97       72.48      6.87 o
   4  15   0       75.03      106.30      8.03 o
   5  15   0       11.09        5.07      6.71 o
   6  15   0        0.37       10.28      7.49 o
   7  15   0      188.30      267.46     34.95 o
   8  15   0        5.00       32.86     12.05 o
   0  16   0      201.16      190.37     14.93 o
   1  16   0      212.23      207.34     11.04 o
   2  16   0      575.37      532.05     16.40 o
   3  16   0      476.01      493.40     16.43 o
   4  16   0      377.31      359.16     11.26 o
   5  16   0      426.29      399.79     25.79 o
   6  16   0       66.53      111.79     29.01 o
   7  16   0       70.49      130.32     19.17 o
   1  17   0      286.23      250.74     12.10 o
   2  17   0      331.17      315.82     13.67 o
   3  17   0      137.97      156.46     10.79 o
   4  17   0      103.26      123.86     16.97 o
   5  17   0        7.57       13.23     11.88 o
   6  17   0       12.11       29.18     11.88 o
   0  18   0       64.86       88.57     13.57 o
   1  18   0      240.23      249.01     12.96 o
   2  18   0      357.13      367.19     20.53 o
   3  18   0      364.88      344.07     14.50 o
   4  18   0      680.22      633.90     28.51 o
   5  18   0       47.04       56.67     13.91 o
   6  18   0      160.72      183.59     22.06 o
   1  19   0       36.57       32.94      8.76 o
   2  19   0        5.12       -0.04      7.64 o
   3  19   0       12.54       27.75     12.39 o
   4  19   0        3.51       12.56     12.56 o
   5  19   0        0.59       19.00     13.91 o
   0  20   0      318.47      313.22     21.04 o
   1  20   0      247.21      246.27     17.31 o
   2  20   0      318.09      328.52     15.57 o
   3  20   0       87.28      115.38     16.29 o
   4  20   0        1.55       10.52     13.23 o
   1  21   0       26.02       53.20     14.08 o
   2  21   0        0.76       43.61     10.44 o
   3  21   0        8.50       33.26     14.59 o
   0  22   0       83.99      138.12     19.34 o
   1  22   0      435.01      453.64     18.46 o
   2  22   0      260.34      285.73     21.04 o
 -10   1   1      685.88      685.47     23.63 o
  -9   1   1      367.21      378.33     17.02 o
  -8   1   1      194.95      202.39     12.72 o
  -7   1   1      799.73      812.19     21.35 o
  -6   1   1     1866.03     1853.70     31.91 o
  -5   1   1      704.70      656.64     14.40 o
  -4   1   1      711.36      690.65     11.75 o
  -3   1   1     2660.33     2838.79     21.61 o
  -2   1   1     1414.79     1468.12     11.85 o
  -1   1   1     8476.69     8803.58     66.41 o
   1   1   1     2012.63     2081.22     22.29 o
   2   1   1      101.28      125.22      4.80 o
   3   1   1      207.75      206.66      7.32 o
   4   1   1       51.14       33.65      5.15 o
   5   1   1      263.49      220.57      9.96 o
   6   1   1      129.31      122.84      9.46 o
   7   1   1      105.98      114.08     12.10 o
   8   1   1      159.47      168.55     11.88 o
   9   1   1     2098.98     2068.68     41.26 o
  10   1   1     1270.80     1265.46     33.35 o
 -10   2   1       66.53       78.04     21.21 o
  -9   2   1       28.21       22.15      8.74 o
  -8   2   1        0.05       -3.77      7.49 o
  -7   2   1        1.08       -6.79      6.79 o
  -6   2   1      626.13      689.91     18.23 o
  -5   2   1      470.72      515.00     11.26 o
  -4   2   1       84.60      115.29      4.31 o
  -3   2   1      148.24      140.72      4.02 o
  -2   2   1     4979.01     5365.39     35.96 o
  -1   2   1      704.74      775.30      5.89 o
   1   2   1     5543.08     5575.65     40.76 o
   2   2   1      636.51      653.82      7.61 o
   3   2   1      245.19      249.58      6.19 o
   4   2   1     1363.01     1497.17     23.87 o
   5   2   1       18.32       43.68      8.82 o
   6   2   1      403.92      417.97     19.34 o
   7   2   1      997.43     1005.43     24.23 o
   8   2   1      523.23      527.10     19.19 o
   9   2   1        5.19       10.86      9.61 o
  10   2   1       78.42       93.69     17.82 o
 -10   3   1       32.38       42.88     11.49 o
  -9   3   1      432.66      398.70     17.39 o
  -8   3   1        4.86       -1.23      7.82 o
  -7   3   1     1844.85     1792.95     33.35 o
  -6   3   1     1880.27     1799.33     31.07 o
  -5   3   1     1188.90     1055.63     13.85 o
  -4   3   1     4041.46     4084.44     34.24 o
  -3   3   1     3853.35     3922.64     31.67 o
  -2   3   1    10272.99    10526.28    112.38 o
   0   3   1      908.00      911.83     16.63 o
   1   3   1      263.08      313.43      4.40 o
   2   3   1     2039.68     2091.59     15.93 o
   3   3   1     7432.10     7826.21     68.05 o
   4   3   1     2388.82     2447.79     27.08 o
   5   3   1     1857.49     1790.16     30.37 o
   6   3   1     1301.72     1254.31     25.31 o
   7   3   1       36.78       56.92      9.84 o
   8   3   1      818.82      755.40     22.54 o
   9   3   1      606.76      579.78     20.99 o
  10   3   1      459.07      483.17     20.86 o
 -10   4   1        1.63       17.65     16.63 o
  -9   4   1       55.66       61.09     12.90 o
  -8   4   1      101.21       94.09     11.64 o
  -7   4   1       10.13       -4.55      7.18 o
  -6   4   1        9.65        5.86      3.83 o
  -5   4   1      122.07      140.45      5.37 o
  -4   4   1     1027.33     1175.27     11.91 o
  -2   4   1       38.61       49.05      2.36 o
  -1   4   1     8479.95     8796.65     55.25 o
   0   4   1      497.46      558.64      5.97 o
   1   4   1      197.39      243.59      4.09 o
   2   4   1      851.77      908.23      8.85 o
   3   4   1      679.92      757.71      9.71 o
   4   4   1       86.73      105.86      5.59 o
   5   4   1        8.79       13.08      4.23 o
   6   4   1      399.52      400.18     21.72 o
   7   4   1      219.97      227.51     12.31 o
   8   4   1       53.23       54.06     10.66 o
   9   4   1       50.33       59.07     11.75 o
  10   4   1       12.63       36.90     11.90 o
 -10   5   1      140.34      173.76     15.84 o
  -9   5   1        2.86       12.34     13.74 o
  -8   5   1      568.03      497.86     17.95 o
  -7   5   1      128.45      144.30     11.79 o
  -6   5   1      122.21      113.07      5.06 o
  -5   5   1       91.29       74.41      4.76 o
  -4   5   1      562.88      477.72      7.93 o
  -3   5   1     4422.76     4727.62     37.86 o
  -2   5   1     9994.45    10512.08     67.56 o
  -1   5   1    32557.54    33206.47    347.90 o
   0   5   1     4303.44     4347.94     40.35 o
   1   5   1     1530.10     1512.94     13.75 o
   2   5   1     4323.13     4489.07     35.12 o
   3   5   1      494.87      486.47      6.78 o
   4   5   1     1211.36     1249.87     14.66 o
   5   5   1     1136.25     1054.22     14.33 o
   6   5   1      648.39      600.06     17.02 o
   7   5   1      400.08      402.32     15.68 o
   8   5   1       99.43      108.18     22.57 o
   9   5   1      293.69      286.27     15.99 o
  10   5   1       37.44       38.76     11.75 o
 -10   6   1       33.24       64.84     12.79 o
  -9   6   1       15.06       29.09     10.01 o
  -8   6   1       82.78      124.50     11.99 o
  -7   6   1      480.66      462.12     12.51 o
  -6   6   1       90.86       85.16      5.29 o
  -5   6   1      214.95      243.70      5.70 o
  -4   6   1      478.66      528.12      7.57 o
  -3   6   1     1720.52     1880.63     17.68 o
  -2   6   1        0.00       -1.14      1.35 o
  -1   6   1     2427.58     2715.01     25.74 o
   0   6   1       82.86      106.58      3.02 o
   1   6   1        6.49       14.91      1.93 o
   2   6   1       80.61       76.42      3.26 o
   3   6   1      213.09      188.45      4.42 o
   4   6   1        0.03       -1.82      3.48 o
   5   6   1       56.58       70.20      4.95 o
   6   6   1      360.34      343.74      8.73 o
   7   6   1       11.58        7.58      5.47 o
   8   6   1      127.39      162.56     19.68 o
   9   6   1        1.01      -10.69     10.69 o
  10   6   1        3.52       21.36     11.09 o
 -10   7   1      146.43      178.55     23.75 o
  -9   7   1      336.32      292.50     15.31 o
  -8   7   1       77.04       93.52     11.25 o
  -7   7   1      941.94      941.65     27.84 o
  -6   7   1      749.98      713.24     12.34 o
  -5   7   1      514.71      441.89      7.72 o
  -4   7   1      712.57      694.26      9.02 o
  -3   7   1       84.24      101.12      3.86 o
  -2   7   1     1259.61     1351.83     11.78 o
  -1   7   1     2215.05     2154.47     18.90 o
   0   7   1      486.95      479.26      6.81 o
   1   7   1      332.98      313.33      6.02 o
   2   7   1     1990.10     2047.87     16.37 o
   3   7   1     2615.90     2678.82     25.89 o
   4   7   1      197.14      156.45      5.98 o
   5   7   1     2569.21     2492.53     25.60 o
   6   7   1     1809.81     1724.64     31.64 o
   7   7   1      134.84      148.39      8.15 o
   8   7   1      506.09      442.02     17.16 o
   9   7   1      128.86      170.64     14.85 o
  10   7   1       26.74       52.07     12.27 o
 -10   8   1        4.15       46.83     17.65 o
  -9   8   1       84.20      108.67     13.06 o
  -8   8   1        2.41        6.69      5.96 o
  -7   8   1       10.54       14.47      5.73 o
  -6   8   1       49.49       46.66      6.24 o
  -5   8   1      355.90      341.34      7.01 o
  -4   8   1      131.00      153.17      4.69 o
  -3   8   1     4384.32     4600.69     74.84 o
  -2   8   1      277.33      310.02      5.65 o
  -1   8   1     1877.84     2056.71     18.74 o
   0   8   1     3572.13     3941.68     31.67 o
   1   8   1      213.18      256.00      5.13 o
   2   8   1      372.27      364.62      6.61 o
   3   8   1        0.00       -1.95      1.95 o
   4   8   1        0.00       -0.70      3.48 o
   5   8   1      245.05      252.87      7.32 o
   6   8   1      357.96      380.54      9.51 o
   7   8   1       30.12       22.89      5.13 o
   8   8   1      196.70      203.59     13.17 o
   9   8   1       32.44       47.41     10.82 o
  10   8   1        1.22       22.36     14.59 o
 -10   9   1       74.32      114.36     22.40 o
  -9   9   1       84.51      121.22     13.52 o
  -8   9   1     1045.50      964.46     19.94 o
  -7   9   1      957.72      923.87     18.51 o
  -6   9   1      595.76      585.96     13.71 o
  -5   9   1     1370.20     1343.34     16.91 o
  -4   9   1     2189.63     2127.52     21.28 o
  -3   9   1       26.78       33.30      3.08 o
  -2   9   1       14.76        8.10      2.05 o
  -1   9   1      273.93      217.23      5.05 o
   0   9   1      279.89      356.48      6.27 o
   1   9   1       57.52       91.44      3.64 o
   2   9   1     2965.24     2982.87     26.52 o
   3   9   1     2392.74     2355.99     22.06 o
   4   9   1      607.05      579.57      8.98 o
   5   9   1      618.88      572.04     10.89 o
   6   9   1     1692.42     1619.14     20.57 o
   7   9   1      982.20      860.81     15.00 o
   8   9   1      570.31      523.07     18.54 o
   9   9   1      397.07      376.36     17.30 o
  -9  10   1       13.65       56.18     16.04 o
  -8  10   1       44.08       67.90      8.50 o
  -7  10   1       15.24       14.25      6.35 o
  -6  10   1      512.80      448.41     12.21 o
  -5  10   1      144.49      148.65      7.68 o
  -4  10   1        3.10        1.63      2.93 o
  -3  10   1      258.64      265.22      5.58 o
  -2  10   1      351.64      348.40      5.30 o
  -1  10   1     2886.81     3123.53     27.25 o
   0  10   1       41.93       47.29      3.44 o
   1  10   1       91.42       94.69      4.01 o
   2  10   1       47.23       40.29      3.58 o
   3  10   1       73.70       84.08      4.33 o
   4  10   1     1204.79     1197.53     13.74 o
   5  10   1        8.69       10.51      4.36 o
   6  10   1      533.02      507.46     14.74 o
   7  10   1       15.30       21.31      7.10 o
   8  10   1       51.62       96.03      9.36 o
   9  10   1        0.88        2.15     21.55 o
  -9  11   1      314.84      380.61     21.72 o
  -8  11   1      436.34      458.97     28.99 o
  -7  11   1      311.56      308.22     13.06 o
  -6  11   1      152.51      164.25      8.23 o
  -5  11   1      476.62      435.02     17.76 o
  -4  11   1      145.73      151.52      5.75 o
  -3  11   1      578.93      540.58     20.70 o
  -2  11   1      115.61       99.37      3.81 o
  -1  11   1     1558.99     1419.41     15.75 o
   0  11   1     1525.45     1450.53     15.80 o
   1  11   1     1700.91     1673.69     17.70 o
   2  11   1     3389.39     3290.12     29.81 o
   3  11   1      621.02      581.83      9.89 o
   4  11   1      289.04      261.96     11.10 o
   5  11   1       59.43       66.55      5.77 o
   6  11   1      258.39      245.37      8.26 o
   7  11   1      433.13      432.26     13.23 o
   8  11   1      489.25      477.21     20.82 o
   9  11   1      284.71      316.90     16.71 o
  -9  12   1       29.82       63.60     10.79 o
  -8  12   1       14.62       43.62      9.32 o
  -7  12   1        7.42       -2.56      7.19 o
  -6  12   1      244.41      220.75     11.40 o
  -5  12   1       53.02       57.60     16.34 o
  -4  12   1     2532.00     2399.18     29.44 o
  -3  12   1      294.15      286.85      8.22 o
  -2  12   1       17.97       17.54      3.45 o
  -1  12   1       60.26       80.84      4.56 o
   0  12   1       49.14       76.20      4.50 o
   1  12   1      341.39      360.46      7.53 o
   2  12   1        0.01       -3.14      3.14 o
   3  12   1        8.89       10.37      3.59 o
   4  12   1      253.24      250.20      6.53 o
   5  12   1       83.74      111.37      6.91 o
   6  12   1      114.94      120.78      6.99 o
   7  12   1       11.56       15.49      6.25 o
   8  12   1      216.69      266.55     11.55 o
   9  12   1        5.99       22.49     10.67 o
  -9  13   1      111.57      156.78     16.63 o
  -8  13   1      162.34      160.12     12.51 o
  -7  13   1      447.48      471.10     16.56 o
  -6  13   1      430.65      385.98     14.48 o
  -5  13   1      374.51      344.04     17.14 o
  -4  13   1     1798.72     1775.14     30.78 o
  -3  13   1      117.28      118.56      7.47 o
  -2  13   1      120.70      124.51      5.21 o
  -1  13   1      517.29      496.96      9.04 o
   0  13   1     2306.11     2301.13     23.09 o
   1  13   1     1553.90     1577.38     17.95 o
   2  13   1      681.33      656.50     10.93 o
   3  13   1     2718.40     2629.65     26.83 o
   4  13   1        6.13        6.87      3.60 o
   5  13   1      711.27      678.40     12.86 o
   6  13   1      672.04      645.99     15.32 o
   7  13   1      252.78      247.25     18.83 o
   8  13   1      138.75      171.92     10.99 o
   9  13   1       87.11      164.67     24.26 o
  -8  14   1      157.70      212.57     22.06 o
  -7  14   1        4.21       11.88     11.88 o
  -6  14   1      111.40      105.79     10.42 o
  -5  14   1       18.20       29.35      6.95 o
  -4  14   1      130.68      132.78      8.94 o
  -3  14   1      458.53      409.55     10.99 o
  -2  14   1      507.50      460.81     13.28 o
  -1  14   1       15.74       12.92      4.63 o
   0  14   1      132.45      135.31      6.69 o
   1  14   1        0.40        8.74      7.18 o
   2  14   1      681.06      662.09     11.37 o
   3  14   1      132.92      130.77      6.02 o
   4  14   1        2.34        5.64      3.57 o
   5  14   1      105.71      114.02      6.78 o
   6  14   1       37.63       62.06      7.29 o
   7  14   1      155.61      213.86     17.90 o
   8  14   1        6.05       38.83      9.11 o
  -8  15   1       97.46      148.62     12.85 o
  -7  15   1       43.57       46.34      9.84 o
  -6  15   1       99.06      126.64     10.91 o
  -5  15   1      534.98      552.67     24.26 o
  -4  15   1      192.14      170.94     10.04 o
  -3  15   1      587.36      586.24     13.41 o
  -2  15   1       39.57       45.85      9.85 o
  -1  15   1      575.44      549.07     12.62 o
   0  15   1     1108.87     1044.63     17.55 o
   1  15   1      375.04      356.91     10.17 o
   2  15   1      571.80      570.14     12.95 o
   3  15   1       13.69       30.52      5.83 o
   4  15   1     1944.34     1830.97     22.24 o
   5  15   1      546.50      529.95     14.06 o
   6  15   1      752.18      718.40     30.54 o
   7  15   1      377.56      394.32     23.75 o
  -7  16   1        9.74       18.28     17.14 o
  -6  16   1        5.47       29.95      8.63 o
  -5  16   1       14.03       21.48     11.71 o
  -4  16   1       35.07       33.89      8.21 o
  -3  16   1        3.14        7.87      4.88 o
  -2  16   1       48.63       54.21      7.42 o
  -1  16   1       62.61       94.99      6.87 o
   0  16   1        8.66       12.09      5.95 o
   1  16   1       38.91       37.92      5.62 o
   2  16   1       91.72      115.17      7.87 o
   3  16   1       39.57       43.16      6.53 o
   4  16   1       32.07       55.02     12.39 o
   5  16   1        1.90       14.08     10.35 o
   6  16   1        5.77       14.59     10.86 o
   7  16   1       31.54       60.06     15.61 o
  -7  17   1      119.76      215.15     18.66 o
  -6  17   1        4.57       42.00      8.94 o
  -5  17   1        1.98       18.24      8.48 o
  -4  17   1      740.31      756.70     39.87 o
  -3  17   1      361.45      342.45     11.15 o
  -2  17   1      173.37      189.97     10.38 o
  -1  17   1      395.55      375.87     11.01 o
   0  17   1      450.42      421.25     15.35 o
   1  17   1      121.64      137.66     10.52 o
   2  17   1       25.09       27.81      8.39 o
   3  17   1     1064.29     1008.28     24.33 o
   4  17   1       72.87      107.46     19.68 o
   5  17   1      563.05      518.53     26.81 o
   6  17   1      241.12      245.01     19.34 o
  -6  18   1        1.09       33.26     14.25 o
  -5  18   1      138.59      163.23     19.34 o
  -4  18   1       59.99       91.62     15.95 o
  -3  18   1        6.25       10.18     11.20 o
  -2  18   1       12.62       24.97      7.88 o
  -1  18   1       10.95       13.65      7.42 o
   0  18   1      234.98      242.87     12.69 o
   1  18   1       41.98       42.14      8.60 o
   2  18   1        0.87        6.64      7.19 o
   3  18   1      135.56      172.67     12.22 o
   4  18   1       44.47       76.45     22.74 o
   5  18   1       20.23        8.14     12.22 o
   6  18   1        4.29       15.95     12.90 o
  -5  19   1      264.52      265.03     20.36 o
  -4  19   1      331.33      333.58     21.72 o
  -3  19   1      319.36      290.14     21.38 o
  -2  19   1      134.84      143.31     11.11 o
  -1  19   1       30.97       51.98     11.71 o
   0  19   1       43.02       55.73     12.73 o
   1  19   1      220.63      216.80     12.34 o
   2  19   1      273.89      289.96     14.16 o
   3  19   1       73.54      112.68     11.76 o
   4  19   1      308.11      261.31     28.84 o
   5  19   1      153.96      175.44     18.66 o
  -4  20   1       56.21       82.80     15.61 o
  -3  20   1      207.21      241.62     20.36 o
  -2  20   1        1.17        6.45      7.92 o
  -1  20   1       30.32       44.89      9.70 o
   0  20   1       35.60       38.79     11.20 o
   1  20   1        2.07       16.55      8.76 o
   2  20   1        2.88       20.75      9.03 o
   3  20   1       13.84       25.57      9.48 o
   4  20   1        4.76       21.72     13.23 o
  -3  21   1      440.54      411.63     26.13 o
  -2  21   1      275.87      303.38     22.06 o
  -1  21   1      265.86      312.76     15.11 o
   0  21   1      143.33      166.43     13.09 o
   1  21   1      113.21      159.63     18.32 o
   2  21   1      267.76      312.03     15.83 o
   3  21   1       24.64       62.54     16.29 o
  -1  22   1      155.81      222.58     35.46 o
   0  22   1       72.84      105.92     12.60 o
   1  22   1       12.49       50.67     10.53 o
   2  22   1      102.50      169.44     12.93 o
 -10   0   2      125.68      196.14     23.75 o
  -9   0   2      580.84      579.95     28.51 o
  -8   0   2      130.80      157.12     18.66 o
  -7   0   2      196.86      171.03     15.61 o
  -6   0   2      230.59      198.12     10.42 o
  -5   0   2     1742.01     1640.83     26.87 o
  -4   0   2     5141.88     5357.87     61.67 o
  -3   0   2     2912.12     3051.90     38.84 o
  -2   0   2      172.45      172.93      5.63 o
  -1   0   2    26700.78    26262.62    689.05 o
   1   0   2    20729.98    21624.11    283.44 o
   2   0   2      532.33      521.92     13.91 o
   3   0   2      367.41      332.56     12.90 o
   4   0   2     1425.72     1332.62     31.56 o
   5   0   2       50.99       32.58      9.84 o
   6   0   2      635.03      587.07     24.43 o
   7   0   2       23.21       44.79     13.57 o
   8   0   2     1073.84     1074.38     38.69 o
   9   0   2        4.75        4.75     14.59 o
  10   0   2      310.19      357.00     27.15 o
 -10   1   2       29.08       62.96     12.36 o
  -9   1   2       89.72      111.78     12.95 o
  -8   1   2       78.06      104.26     11.25 o
  -7   1   2       94.05      108.97     11.27 o
  -6   1   2       57.32       57.62      6.50 o
  -5   1   2     1507.08     1551.47     18.28 o
  -4   1   2      648.55      683.66     12.20 o
  -3   1   2      184.54      193.78      3.98 o
  -2   1   2        3.72        2.67      1.46 o
  -1   1   2      878.65      861.40      7.23 o
   0   1   2     3170.92     3303.02     28.67 o
   1   1   2        7.90        6.55      1.34 o
   2   1   2       34.83       48.15      3.12 o
   3   1   2       12.79       21.37      3.95 o
   4   1   2     1399.86     1511.67     24.24 o
   5   1   2      432.98      457.47     13.67 o
   6   1   2      329.14      323.54     13.32 o
   7   1   2       28.79       23.58      8.16 o
   8   1   2       27.30       15.99      9.80 o
   9   1   2       12.00       18.10     21.38 o
  10   1   2        0.26       13.16     12.03 o
 -10   2   2      198.18      223.13     14.87 o
  -9   2   2      318.14      330.81     21.21 o
  -8   2   2      832.96      799.55     22.32 o
  -7   2   2      986.41      935.26     22.67 o
  -6   2   2     1641.17     1482.54     31.37 o
  -5   2   2     2670.17     2566.42     22.47 o
  -4   2   2     2006.33     2081.95     18.09 o
  -3   2   2     2099.70     2102.56     17.08 o
  -2   2   2     2590.93     2579.29     18.88 o
  -1   2   2     5659.22     6009.53     36.59 o
   0   2   2    10828.36    10864.23     71.50 o
   1   2   2     1166.73     1249.11     11.31 o
   2   2   2      273.66      247.53      5.40 o
   3   2   2     1743.59     1745.31     59.90 o
   4   2   2     2869.19     2927.51     39.36 o
   5   2   2     1030.52      950.10     20.04 o
   6   2   2        3.91        3.40      9.33 o
   7   2   2     3834.24     3498.24     52.31 o
   8   2   2      898.03      848.68     37.16 o
   9   2   2      212.18      220.33     14.37 o
  10   2   2      367.99      396.76     20.03 o
 -10   3   2        9.39       12.45     10.69 o
  -9   3   2      125.90      143.88     17.31 o
  -8   3   2       87.47      104.78     11.86 o
  -7   3   2       14.80       14.29      5.64 o
  -6   3   2      254.64      255.06      7.52 o
  -5   3   2      384.33      449.09      8.65 o
  -4   3   2      429.49      509.44      7.51 o
  -3   3   2       76.44       84.96      2.71 o
  -2   3   2       73.40       72.41      2.11 o
  -1   3   2      404.78      414.86      6.02 o
   0   3   2      286.01      405.71      5.79 o
   1   3   2       44.01       63.88      2.54 o
   2   3   2     1633.68     1776.61     13.21 o
   3   3   2     1308.20     1465.39     14.97 o
   4   3   2      521.64      563.49     13.68 o
   5   3   2       59.61       93.76     11.20 o
   6   3   2      272.99      257.15     12.23 o
   7   3   2       23.70       34.44      8.87 o
   8   3   2       13.94       13.23      9.03 o
   9   3   2       22.44       34.44     10.39 o
  10   3   2        0.02        2.39     11.25 o
 -10   4   2      141.53      184.74     23.08 o
  -9   4   2      313.55      279.84     14.87 o
  -8   4   2      992.87      930.17     24.23 o
  -7   4   2      664.98      636.57     16.55 o
  -6   4   2      547.78      531.85     11.56 o
  -5   4   2     1669.98     1627.83     15.76 o
  -4   4   2     3853.29     3974.29     29.51 o
  -3   4   2     3116.40     3165.45     23.57 o
  -2   4   2     1174.38     1132.28      9.14 o
  -1   4   2     1181.58     1273.33     10.75 o
   0   4   2     2657.94     2873.17     26.23 o
   1   4   2        5.55        9.55      1.20 o
   2   4   2     1348.83     1357.57     13.61 o
   3   4   2      636.28      563.61      7.45 o
   4   4   2      766.83      714.48     12.53 o
   5   4   2      668.23      641.68     17.65 o
   6   4   2      659.81      622.71     17.52 o
   7   4   2      939.29      892.81     22.67 o
   8   4   2     2066.38     1976.03     38.13 o
   9   4   2      352.57      342.43     17.16 o
  10   4   2      112.39      135.70     15.89 o
 -10   5   2        3.07       21.65     10.19 o
  -9   5   2        6.04       10.63      8.46 o
  -8   5   2      247.22      214.49     12.45 o
  -7   5   2      114.07      118.64      6.48 o
  -6   5   2        0.07       -1.00      3.54 o
  -5   5   2       15.40       28.13      3.25 o
  -4   5   2       92.08      108.61      3.78 o
  -3   5   2     1245.98     1423.91     12.69 o
  -2   5   2     4500.74     4974.54     34.00 o
  -1   5   2      445.52      511.14      5.56 o
   0   5   2      421.46      410.03      4.95 o
   1   5   2       16.73       30.46      2.30 o
   2   5   2        8.49       11.69      2.12 o
   3   5   2     1517.24     1734.85     15.51 o
   4   5   2      958.84     1041.23     13.40 o
   5   5   2      489.35      473.44     15.21 o
   6   5   2     1158.73     1168.45     24.70 o
   7   5   2      129.71      124.54      9.70 o
   8   5   2      433.86      426.61     17.50 o
   9   5   2       18.99       18.25      9.85 o
  10   5   2       18.69       23.96     11.49 o
 -10   6   2      242.67      226.91     15.07 o
  -9   6   2      283.42      286.80     14.83 o
  -8   6   2      218.17      210.55     12.46 o
  -7   6   2      387.53      377.47     12.44 o
  -6   6   2      111.04      121.60      7.45 o
  -5   6   2      280.47      274.41      6.82 o
  -4   6   2     2202.77     2080.95     36.14 o
  -3   6   2     3030.65     3040.20     25.93 o
  -2   6   2     4994.44     5126.71     39.37 o
  -1   6   2     3125.20     3195.90     22.10 o
   0   6   2      520.31      494.15      6.15 o
   1   6   2     3095.56     3146.18     25.72 o
   2   6   2     1790.09     1738.59     16.84 o
   3   6   2      507.17      485.73      7.13 o
   4   6   2      552.50      528.59     10.64 o
   5   6   2      280.88      275.82      7.56 o
   6   6   2      176.03      180.46      8.26 o
   7   6   2      495.26      496.83     13.12 o
   8   6   2      598.18      596.18     15.54 o
   9   6   2       63.50       71.94     12.55 o
  10   6   2       58.34       75.82     12.39 o
 -10   7   2        0.10       -9.75     16.80 o
  -9   7   2      113.49      129.54     20.36 o
  -8   7   2        6.01        6.46     12.56 o
  -7   7   2       43.00       58.76      5.96 o
  -6   7   2       47.42       53.73      6.92 o
  -5   7   2       18.17       15.64      3.47 o
  -4   7   2      190.18      204.07      9.80 o
  -3   7   2     2718.13     2994.26     23.20 o
  -2   7   2      689.90      727.99     11.46 o
  -1   7   2      165.39      192.64      3.33 o
   0   7   2       48.40       61.38      2.64 o
   1   7   2        0.35        1.58      1.87 o
   2   7   2     1246.43     1345.64     16.46 o
   3   7   2      274.77      308.55      5.75 o
   4   7   2        0.00       -2.09      2.71 o
   5   7   2      116.41      115.46      6.49 o
   6   7   2     1619.59     1556.35     20.12 o
   7   7   2       89.13      121.60      8.56 o
   8   7   2        0.80        2.83      5.99 o
   9   7   2       52.16       49.03     10.27 o
  10   7   2       24.44       59.88     16.97 o
 -10   8   2       54.19      109.61     20.70 o
  -9   8   2       19.12       39.44     11.06 o
  -8   8   2     1033.09     1024.44     22.57 o
  -7   8   2      926.30      844.07     19.78 o
  -6   8   2      194.62      179.25      6.76 o
  -5   8   2     1274.34     1266.00     36.58 o
  -4   8   2       61.13       58.49      4.90 o
  -3   8   2      979.81      860.24      9.81 o
  -2   8   2     3424.60     3513.52     32.40 o
  -1   8   2      924.51      864.26     11.37 o
   0   8   2      300.31      276.77      5.06 o
   1   8   2     1000.24      941.46     10.88 o
   2   8   2     5615.99     5786.68     45.90 o
   3   8   2     1477.51     1445.07     18.31 o
   4   8   2      964.64      881.10     11.26 o
   5   8   2     1842.89     1784.95     20.90 o
   6   8   2      374.00      347.97      9.18 o
   7   8   2      430.35      372.24     11.81 o
   8   8   2      352.30      355.12     12.32 o
   9   8   2      115.64      138.69     14.58 o
  10   8   2       28.86       86.19     17.65 o
  -9   9   2       35.89       81.29     11.99 o
  -8   9   2       31.39       38.75      7.27 o
  -7   9   2        0.46        7.39      5.29 o
  -6   9   2        3.17        2.11      4.75 o
  -5   9   2     1565.35     1526.89     21.28 o
  -4   9   2      803.77      806.56     10.31 o
  -3   9   2      582.24      577.21      8.08 o
  -2   9   2      488.59      524.00      6.28 o
  -1   9   2      250.91      237.27     10.69 o
   0   9   2     2745.97     2934.62     25.34 o
   1   9   2      286.96      260.63      5.50 o
   2   9   2       68.56       81.09      4.61 o
   3   9   2        8.89       17.06      3.12 o
   4   9   2      167.56      157.38      5.20 o
   5   9   2       35.31       31.53      4.58 o
   6   9   2       54.17       85.69      6.38 o
   7   9   2       61.48       83.57      6.93 o
   8   9   2        0.39       11.14     10.52 o
   9   9   2        0.02       23.54     10.43 o
  -9  10   2       60.40      112.62     32.24 o
  -8  10   2      393.84      369.03     15.17 o
  -7  10   2      421.55      397.09     12.22 o
  -6  10   2      216.35      234.90      9.27 o
  -5  10   2      297.43      265.28      8.80 o
  -4  10   2      695.36      650.09      9.34 o
  -3  10   2      567.29      564.14      9.22 o
  -2  10   2     4214.36     4272.07     28.17 o
  -1  10   2     4385.06     4452.28     36.39 o
   0  10   2       98.35       84.64      4.06 o
   1  10   2     1180.96     1145.42     13.29 o
   2  10   2     2463.39     2382.81     22.94 o
   3  10   2     1755.94     1700.06     18.78 o
   4  10   2     1723.84     1644.07     17.09 o
   5  10   2     1294.69     1202.91     16.82 o
   6  10   2      292.46      280.99      8.60 o
   7  10   2        4.40        5.67      5.14 o
   8  10   2      194.81      219.81     13.09 o
   9  10   2      228.81      284.11     15.89 o
  -9  11   2       68.53      127.02     14.76 o
  -8  11   2       41.10       43.51      9.84 o
  -7  11   2        0.48       -6.71      6.71 o
  -6  11   2       63.03       85.14     11.20 o
  -5  11   2      176.78      160.37      9.46 o
  -4  11   2        0.35        6.06      5.21 o
  -3  11   2      131.85      136.12      4.60 o
  -2  11   2       32.38       44.65      3.17 o
  -1  11   2      309.04      294.66      6.33 o
   0  11   2       28.67       35.33      3.27 o
   1  11   2      116.84      113.68      4.50 o
   2  11   2        9.06        9.07      4.48 o
   3  11   2      110.52      111.22      5.03 o
   4  11   2        9.26        7.37      3.44 o
   5  11   2        4.52       11.08      4.19 o
   6  11   2        1.74       11.03      6.42 o
   7  11   2      115.13      108.65      7.69 o
   8  11   2       31.08       31.29      9.78 o
   9  11   2        0.09       28.12     26.47 o
  -9  12   2      128.71      185.24     16.63 o
  -8  12   2      393.02      380.35     16.06 o
  -7  12   2      572.63      551.11     18.12 o
  -6  12   2       39.79       46.59     10.18 o
  -5  12   2      337.96      349.56     13.08 o
  -4  12   2      415.03      411.85     13.54 o
  -3  12   2       95.10      103.88      7.13 o
  -2  12   2      515.60      533.90     10.92 o
  -1  12   2     1039.38      985.27     15.75 o
   0  12   2     1868.59     1827.13     34.89 o
   1  12   2     2337.21     2249.20     22.48 o
   2  12   2     1708.40     1602.34     18.17 o
   3  12   2      906.13      809.54     12.48 o
   4  12   2     1037.13      986.22     13.05 o
   5  12   2      799.55      795.44     12.11 o
   6  12   2      101.34      123.73      7.54 o
   7  12   2       31.38       48.38      6.42 o
   8  12   2      128.37      176.26     11.01 o
   9  12   2      169.89      225.12     14.54 o
  -8  13   2       27.11       58.42     12.22 o
  -7  13   2      125.24      139.78     10.31 o
  -6  13   2      258.59      214.10     11.86 o
  -5  13   2        2.31       -3.94     11.71 o
  -4  13   2       65.67       66.53      8.46 o
  -3  13   2       36.95       42.33      5.40 o
  -2  13   2      537.50      499.20     22.71 o
  -1  13   2      324.67      307.15      9.05 o
   0  13   2       11.26       22.66      5.54 o
   1  13   2        0.21       -3.77      3.77 o
   2  13   2      111.90      120.73      6.67 o
   3  13   2       10.64        4.19      4.73 o
   4  13   2        0.88        1.60      4.17 o
   5  13   2       40.29       58.94      5.19 o
   6  13   2      193.63      206.25      8.80 o
   7  13   2       48.79       56.82      7.68 o
   8  13   2       54.96      121.71     12.21 o
  -8  14   2       85.98      137.74     12.71 o
  -7  14   2      263.55      268.41     13.54 o
  -6  14   2      753.02      695.19     20.04 o
  -5  14   2      570.84      563.68     17.51 o
  -4  14   2      539.07      502.76     28.51 o
  -3  14   2       16.48       31.98      5.41 o
  -2  14   2       19.55       26.82      5.14 o
  -1  14   2      389.02      359.77     10.12 o
   0  14   2      773.14      699.66     13.93 o
   1  14   2      896.96      850.47     15.70 o
   2  14   2      819.32      750.10     14.86 o
   3  14   2      109.53      117.31      8.02 o
   4  14   2      371.99      335.92      9.07 o
   5  14   2     1084.89     1011.04     16.32 o
   6  14   2      406.88      379.36     12.46 o
   7  14   2       77.64      103.00     11.73 o
   8  14   2      118.37      171.44     19.51 o
  -8  15   2        3.60       44.95     12.05 o
  -7  15   2       29.99       68.15     10.15 o
  -6  15   2      348.83      334.12     14.50 o
  -5  15   2        8.91        6.95      6.71 o
  -4  15   2      452.01      427.08     14.98 o
  -3  15   2      243.44      234.81     20.19 o
  -2  15   2        5.88       24.51      5.07 o
  -1  15   2       16.49       15.20      5.54 o
   0  15   2        0.08        6.95      4.67 o
   1  15   2       46.05       65.05      6.44 o
   2  15   2       86.89      101.04      7.61 o
   3  15   2       34.96       63.64      7.14 o
   4  15   2      181.82      157.70      7.05 o
   5  15   2      254.61      235.32      8.49 o
   6  15   2        6.00        7.04      8.82 o
   7  15   2        6.84       28.86      9.83 o
   8  15   2       42.88       87.21     19.00 o
  -7  16   2        1.87       29.85      9.22 o
  -6  16   2      206.52      238.26     13.20 o
  -5  16   2      355.49      317.99     13.80 o
  -4  16   2      984.77      993.11     43.44 o
  -3  16   2      746.72      662.45     18.43 o
  -2  16   2      648.92      616.12     19.07 o
  -1  16   2      808.34      773.28     15.62 o
   0  16   2      567.75      518.70     16.92 o
   1  16   2      518.34      480.79     12.36 o
   2  16   2       31.24       33.27      5.97 o
   3  16   2      123.03      141.41      8.76 o
   4  16   2      391.04      389.50     10.13 o
   5  16   2      279.97      293.14      9.42 o
   6  16   2      182.94      189.92     13.57 o
   7  16   2       27.63       57.01     14.93 o
  -7  17   2        6.68       68.89     15.95 o
  -6  17   2       99.07      140.20     11.82 o
  -5  17   2      103.78      144.34     11.42 o
  -4  17   2       15.06       25.27      8.06 o
  -3  17   2        0.42       -1.44      6.95 o
  -2  17   2       89.74      119.18      8.51 o
  -1  17   2       31.01       46.91      6.86 o
   0  17   2       17.29       33.30      8.49 o
   1  17   2       72.12       83.46      7.41 o
   2  17   2       14.03       10.76      6.02 o
   3  17   2       12.15       18.92      6.45 o
   4  17   2      103.69       98.06     11.16 o
   5  17   2        5.37        4.62      8.21 o
   6  17   2        0.84       21.38     13.57 o
  -6  18   2       17.29       37.22      9.42 o
  -5  18   2      710.84      678.35     42.08 o
  -4  18   2       86.35       94.44     10.48 o
  -3  18   2       57.20      101.49     10.63 o
  -2  18   2      110.70      140.25     21.21 o
  -1  18   2      362.38      390.90     13.19 o
   0  18   2      561.33      550.75     16.72 o
   1  18   2      245.78      226.22      9.75 o
   2  18   2      624.45      613.47     19.32 o
   3  18   2      147.85      152.01     11.64 o
   4  18   2       62.31       89.07     16.12 o
   5  18   2      356.99      386.66     16.79 o
  -5  19   2        2.72       36.31     14.25 o
  -4  19   2      440.25      390.25     23.42 o
  -3  19   2       13.74       12.22     12.22 o
  -2  19   2       14.96       23.08     12.90 o
  -1  19   2        0.32       20.61      8.36 o
   0  19   2       53.23       78.98     13.74 o
   1  19   2      126.19      142.25     12.82 o
   2  19   2        0.94       10.16     10.86 o
   3  19   2        2.12       14.22      8.74 o
   4  19   2       67.69       97.41     11.76 o
   5  19   2      122.71      163.23     20.70 o
  -4  20   2      526.00      532.10     27.83 o
  -3  20   2        9.26       28.84     14.25 o
  -2  20   2       19.63       36.99     14.25 o
  -1  20   2      332.85      341.85     15.57 o
   0  20   2      116.55      155.94     13.62 o
   1  20   2      226.50      218.26     13.43 o
   2  20   2      107.65      132.55     13.19 o
   3  20   2       75.73      114.97     12.93 o
   4  20   2       97.43      146.91     20.02 o
  -2  21   2       28.67       50.22     14.59 o
  -1  21   2        0.10       17.99     12.56 o
   0  21   2        4.89       52.96     11.20 o
   1  21   2        1.39       24.16      9.66 o
   2  21   2        5.13       33.65      9.72 o
   3  21   2        1.96       19.42      9.37 o
   4  21   2       40.52       78.73     17.31 o
   0  22   2       64.80      143.30     38.01 o
   1  22   2       15.12       71.60     11.69 o
   2  22   2      238.72      293.47     15.92 o
 -10   1   3      151.75      206.49     24.77 o
  -9   1   3      996.04      952.53     25.55 o
  -8   1   3      191.46      172.73     11.04 o
  -7   1   3      125.94      138.79      8.88 o
  -6   1   3     4567.68     4608.30     41.95 o
  -5   1   3     5557.50     5524.41     46.58 o
  -4   1   3      306.60      261.82      5.15 o
  -3   1   3        8.42        7.90      1.80 o
  -2   1   3     1345.52     1369.67     12.89 o
  -1   1   3     5083.19     5301.44     32.09 o
   0   1   3     3635.73     3809.56     33.17 o
   1   1   3    18849.53    19801.38    154.00 o
   2   1   3      496.34      457.27      7.43 o
   3   1   3      389.74      509.19     11.28 o
   4   1   3     2137.65     2049.75     29.99 o
   5   1   3     2252.53     2191.15     33.95 o
   6   1   3      417.78      434.00     15.24 o
   7   1   3      666.00      615.75     19.32 o
   8   1   3      851.09      790.70     23.50 o
   9   1   3      127.86      127.72     14.37 o
  10   1   3      498.17      487.07     21.95 o
 -10   2   3       27.33       63.71     12.05 o
  -9   2   3       65.19       86.82     11.04 o
  -8   2   3      217.11      223.41     12.84 o
  -7   2   3       11.84        5.14      5.42 o
  -6   2   3     1351.22     1269.65     17.43 o
  -5   2   3     1532.15     1605.57     16.14 o
  -4   2   3      354.02      399.06      6.47 o
  -3   2   3      125.71      133.97      4.60 o
  -2   2   3      161.02      184.66      4.19 o
  -1   2   3      411.99      451.91      5.07 o
   0   2   3      850.47      835.70      9.53 o
   1   2   3     1577.72     1687.72     14.25 o
   2   2   3        9.66       13.46      3.12 o
   3   2   3        8.41       21.24      3.32 o
   4   2   3       49.26       58.70      6.33 o
   5   2   3       63.37       83.23      8.64 o
   6   2   3       93.24      128.79     16.97 o
   7   2   3      225.68      216.34     12.47 o
   8   2   3        8.21       14.90      9.59 o
   9   2   3       16.89       15.69      9.32 o
  10   2   3       24.43       35.12     12.96 o
 -10   3   3      120.98      165.04     14.58 o
  -9   3   3      760.78      703.83     22.07 o
  -8   3   3     1114.49     1041.64     20.49 o
  -7   3   3      467.69      390.27     11.61 o
  -6   3   3     1691.37     1635.27     19.37 o
  -5   3   3     1998.83     1950.74     18.59 o
  -4   3   3        8.25        9.21      1.92 o
  -3   3   3     2547.79     2465.55     22.13 o
  -2   3   3      821.50      825.48      8.31 o
  -1   3   3     3394.28     3493.90     24.06 o
   0   3   3     1078.91     1244.51     11.63 o
   1   3   3     4509.04     4556.57     40.26 o
   2   3   3      675.57      668.04      9.96 o
   3   3   3        9.25       34.75      3.68 o
   4   3   3     4423.96     4461.92     54.35 o
   5   3   3     3790.16     3652.34     49.07 o
   6   3   3      787.26      720.31     19.51 o
   7   3   3     1925.58     1890.17     35.26 o
   8   3   3      647.81      564.84     20.15 o
   9   3   3      191.21      204.15     15.64 o
  10   3   3       47.53       56.70     13.03 o
 -10   4   3       24.53       51.98     11.73 o
  -9   4   3       10.59        7.81      8.40 o
  -8   4   3      324.71      281.47     11.16 o
  -7   4   3      596.40      557.85     11.42 o
  -6   4   3       80.24       98.02      5.82 o
  -5   4   3      383.69      401.86      7.55 o
  -4   4   3       71.94       86.71      3.22 o
  -3   4   3      215.86      211.75      5.36 o
  -2   4   3     5017.84     5166.47     37.90 o
  -1   4   3      189.03      217.86      3.18 o
   0   4   3      752.72      789.76      8.55 o
   1   4   3       38.29       55.80      2.84 o
   2   4   3       15.00       21.04      2.46 o
   3   4   3        5.82        7.53      2.48 o
   4   4   3       36.05       41.40      6.24 o
   5   4   3       76.32      120.47     12.90 o
   6   4   3      117.38      145.69     11.64 o
   7   4   3        0.00       -2.71      6.95 o
   8   4   3       37.07       23.80      9.32 o
   9   4   3       13.04       17.38      9.94 o
  10   4   3        0.95       24.84     12.27 o
 -10   5   3       64.92      102.00     18.49 o
  -9   5   3     1024.40      930.62     25.67 o
  -8   5   3      202.44      192.25      9.46 o
  -7   5   3       24.58       19.50      4.71 o
  -6   5   3      128.72      130.82      5.86 o
  -5   5   3      976.92      932.25     15.03 o
  -4   5   3      436.30      370.03      9.11 o
  -3   5   3     2577.45     2684.32     19.14 o
  -2   5   3    19516.15    20562.45    118.26 o
  -1   5   3       25.01       43.31      2.53 o
   0   5   3      930.65      893.44     12.95 o
   1   5   3     3184.70     3134.11     22.55 o
   2   5   3      994.60      996.21     11.58 o
   3   5   3     1653.77     1656.15     15.45 o
   4   5   3     1398.69     1335.89     15.79 o
   5   5   3     1425.01     1443.74     21.07 o
   6   5   3      427.92      419.66     14.88 o
   7   5   3      155.36      172.85     11.38 o
   8   5   3      438.88      446.89     17.47 o
   9   5   3       20.53       17.82      9.96 o
  10   5   3      188.38      236.17     23.08 o
 -10   6   3        4.47       23.50     11.40 o
  -9   6   3        3.94       -1.19     10.01 o
  -8   6   3      116.45      122.87      9.50 o
  -7   6   3        4.97       15.26      5.34 o
  -6   6   3      677.55      613.71     11.45 o
  -5   6   3        2.71        3.95      3.36 o
  -4   6   3        4.97       14.91      3.86 o
  -3   6   3      484.16      501.57      6.23 o
  -2   6   3        1.26        4.64      1.71 o
  -1   6   3      242.50      324.48      7.46 o
   0   6   3        8.36       11.83      1.79 o
   1   6   3      194.29      222.45      4.44 o
   2   6   3      175.29      184.71      4.76 o
   3   6   3        0.27        2.21      2.23 o
   4   6   3      302.45      331.41      7.08 o
   5   6   3      170.99      176.31      7.69 o
   6   6   3        7.96        5.48      5.34 o
   7   6   3      229.92      238.19      9.91 o
   8   6   3      126.11      154.25     13.88 o
   9   6   3      103.00      138.84     10.29 o
  10   6   3        7.84       35.29     15.95 o
 -10   7   3      366.53      340.71     24.43 o
  -9   7   3      352.12      318.79     15.48 o
  -8   7   3      955.37      927.80     19.22 o
  -7   7   3       31.18       46.29      5.76 o
  -6   7   3       90.55      112.06      7.64 o
  -5   7   3      265.75      253.84     13.71 o
  -4   7   3      597.67      530.69      9.28 o
  -3   7   3      851.94      878.12      9.65 o
  -2   7   3     1399.79     1340.49     12.25 o
  -1   7   3     3547.15     3691.16     55.50 o
   0   7   3      109.67       93.40      5.64 o
   1   7   3     1625.75     1565.90     15.16 o
   2   7   3     5282.66     5403.94     42.96 o
   3   7   3      401.60      375.72     11.26 o
   4   7   3      928.08      894.97     11.42 o
   5   7   3      444.70      419.60      9.48 o
   6   7   3      813.05      777.93     15.92 o
   7   7   3     1474.36     1366.80     26.69 o
   8   7   3      253.32      259.89     11.19 o
   9   7   3       81.59      123.11     22.86 o
  -9   8   3        2.90       21.04     13.23 o
  -8   8   3       48.65       75.46     10.82 o
  -7   8   3      478.16      443.32     10.82 o
  -6   8   3       24.86       23.29      4.75 o
  -5   8   3       30.15       38.42      4.67 o
  -4   8   3      374.21      364.01      7.84 o
  -3   8   3      181.79      222.19      6.07 o
  -2   8   3       70.31       93.48      3.39 o
  -1   8   3       61.17       94.04      3.26 o
   0   8   3       77.42       86.79      2.69 o
   1   8   3      188.17      203.90      7.20 o
   2   8   3      680.85      686.64      9.74 o
   3   8   3      291.74      317.10      7.05 o
   4   8   3       47.35       76.56      4.59 o
   5   8   3      215.15      203.40      6.95 o
   6   8   3      549.29      489.00     12.71 o
   7   8   3      147.72      148.73      9.00 o
   8   8   3        0.16       19.95      6.63 o
   9   8   3        0.71        3.12      9.83 o
  10   8   3      137.00      175.78     20.70 o
  -9   9   3      345.67      290.48     21.04 o
  -8   9   3      388.25      387.58     15.61 o
  -7   9   3      157.95      186.84     10.31 o
  -6   9   3      218.74      219.88     10.55 o
  -5   9   3     2240.71     2153.62     36.53 o
  -4   9   3      295.29      285.27      8.61 o
  -3   9   3      825.20      771.14     13.13 o
  -2   9   3     2550.15     2610.74     23.49 o
  -1   9   3      651.71      565.89      7.77 o
   0   9   3        4.06       18.22      3.92 o
   1   9   3     1589.03     1472.38     20.41 o
   2   9   3     2591.15     2474.63     24.17 o
   3   9   3     1269.81     1278.06     15.62 o
   4   9   3      153.94      133.63      5.05 o
   5   9   3      167.47      161.74      5.90 o
   6   9   3      483.92      412.05     10.19 o
   7   9   3      809.00      755.12     16.91 o
   8   9   3      614.63      556.01     15.40 o
   9   9   3      279.76      321.70     16.57 o
  -9  10   3       41.60       83.48     16.63 o
  -8  10   3        0.08       18.02     12.39 o
  -7  10   3       15.05       26.99      7.33 o
  -6  10   3        0.40        3.96      5.74 o
  -5  10   3     1045.83      995.84     17.12 o
  -4  10   3       20.78       29.33      5.01 o
  -3  10   3      614.53      603.84      9.76 o
  -2  10   3       20.79       28.49      4.85 o
  -1  10   3      122.92      128.05      6.85 o
   0  10   3     1119.61     1180.30     23.82 o
   1  10   3        2.19        3.88      2.49 o
   2  10   3      760.20      729.34     10.66 o
   3  10   3       31.84       29.80      3.91 o
   4  10   3      201.97      220.28      6.01 o
   5  10   3      494.15      473.59      9.14 o
   6  10   3       10.32        5.06      4.77 o
   7  10   3      482.89      448.16     13.27 o
   8  10   3       91.91      135.63      9.91 o
   9  10   3        0.28       30.75     10.68 o
  -9  11   3        3.30       25.45     13.57 o
  -8  11   3      128.98      172.13     21.21 o
  -7  11   3       91.98      130.69     11.27 o
  -6  11   3      321.34      305.31     12.71 o
  -5  11   3      825.79      783.89     19.56 o
  -4  11   3     2172.72     2052.10     26.12 o
  -3  11   3      862.92      848.07     20.15 o
  -2  11   3     1790.12     1748.21     19.06 o
  -1  11   3     1545.62     1454.30     24.59 o
   0  11   3     1587.62     1550.58     20.62 o
   1  11   3     2020.16     1900.84     24.02 o
   2  11   3     1721.70     1646.50     22.33 o
   3  11   3     1802.32     1788.46     20.13 o
   4  11   3        6.44        3.23      3.48 o
   5  11   3      156.67      149.35      5.80 o
   6  11   3        7.75       11.41      4.74 o
   7  11   3       87.44       89.06      7.40 o
   8  11   3      107.69      160.01     10.39 o
   9  11   3       94.77      136.97     25.45 o
  -8  12   3       18.37       25.77     13.06 o
  -7  12   3        7.72       13.23      7.68 o
  -6  12   3      130.01      139.85     11.03 o
  -5  12   3       28.28       20.78      7.08 o
  -4  12   3      779.08      779.28     19.08 o
  -3  12   3     1231.18     1202.39     18.39 o
  -2  12   3      608.47      571.05     10.05 o
  -1  12   3      313.71      309.92     11.35 o
   0  12   3        9.93       23.00      4.76 o
   1  12   3       94.49       96.11      6.04 o
   2  12   3       58.38       80.41      6.56 o
   3  12   3      684.95      646.94     13.77 o
   4  12   3       26.48       38.95      6.02 o
   5  12   3     1116.12     1006.35     15.99 o
   6  12   3       25.11       25.55      6.33 o
   7  12   3       71.96       88.51      8.84 o
   8  12   3        0.21       20.36     16.29 o
  -8  13   3      270.08      303.26     32.92 o
  -7  13   3       42.38       62.66     10.07 o
  -6  13   3      333.57      330.00     14.04 o
  -5  13   3      889.38      799.78     20.76 o
  -4  13   3      173.30      154.19      9.59 o
  -3  13   3       81.37       95.37      9.50 o
  -2  13   3      229.60      219.74      6.72 o
  -1  13   3     1059.24     1034.05     17.14 o
   0  13   3     1642.47     1579.66     22.18 o
   1  13   3     1773.40     1730.37     23.81 o
   2  13   3     2665.94     2554.59     31.28 o
   3  13   3       10.54       19.12      5.02 o
   4  13   3      693.83      668.31     12.70 o
   5  13   3       78.55       86.70      6.99 o
   6  13   3      118.49      134.28      9.79 o
   7  13   3      218.34      206.64     10.53 o
   8  13   3       47.02       36.99     18.32 o
  -8  14   3       44.70       87.17     15.44 o
  -7  14   3        0.03       14.65      8.52 o
  -6  14   3      251.60      212.49     12.10 o
  -5  14   3      552.14      493.23     19.17 o
  -4  14   3       39.64       31.47     10.35 o
  -3  14   3      240.74      236.52     11.38 o
  -2  14   3        3.88        1.19      5.56 o
  -1  14   3      472.73      421.11     15.28 o
   0  14   3       85.39       96.06      7.23 o
   1  14   3        7.23       13.44      4.81 o
   2  14   3        6.67        6.25      4.92 o
   3  14   3     1361.68     1231.82     20.63 o
   4  14   3     1045.16      965.65     15.75 o
   5  14   3       73.75       69.06      7.40 o
   6  14   3       14.32       12.74      6.99 o
   7  14   3       81.84       86.89      9.25 o
   8  14   3      246.19      252.81     22.40 o
  -8  15   3       10.94       64.48     14.59 o
  -7  15   3       58.61       76.28     27.66 o
  -6  15   3       31.07       44.53      9.46 o
  -5  15   3      303.63      315.41     14.13 o
  -4  15   3      533.80      532.35     25.79 o
  -3  15   3      738.56      695.03     21.38 o
  -2  15   3      406.56      370.72     13.41 o
  -1  15   3      407.81      368.52     10.56 o
   0  15   3      732.06      637.37     14.07 o
   1  15   3      582.57      542.68     13.11 o
   2  15   3       78.85      113.16     11.72 o
   3  15   3     1623.76     1537.53     24.09 o
   4  15   3      403.63      392.68     10.92 o
   5  15   3      683.60      644.12     13.49 o
   6  15   3      305.97      319.13     12.26 o
   7  15   3      136.73      165.35     14.37 o
   8  15   3       34.76      106.22     20.02 o
  -7  16   3        0.09       35.17      9.46 o
  -6  16   3       53.58       40.95      9.60 o
  -5  16   3      213.52      200.20     11.76 o
  -4  16   3       16.43       25.92      7.73 o
  -3  16   3       92.06      110.23     11.54 o
  -2  16   3      193.09      158.23     10.24 o
  -1  16   3       57.71       65.63      6.90 o
   0  16   3       29.53       32.51      5.99 o
   1  16   3      242.82      240.19     15.34 o
   2  16   3        7.82        9.12      5.75 o
   3  16   3      554.02      490.27     13.46 o
   4  16   3      116.76      130.80      7.86 o
   5  16   3       37.06       47.94      6.38 o
   6  16   3        1.79       24.91      7.43 o
   7  16   3        0.45       26.81     15.27 o
  -7  17   3       77.94      149.99     16.63 o
  -6  17   3       39.11       72.00     12.39 o
  -5  17   3        2.00       24.72      8.15 o
  -4  17   3       99.77      133.41     19.00 o
  -3  17   3      319.60      336.98     14.48 o
  -2  17   3      729.14      696.72     19.64 o
  -1  17   3      769.49      761.80     16.22 o
   0  17   3      375.76      344.26     13.48 o
   1  17   3       21.56       32.94      6.12 o
   2  17   3      243.35      233.67      9.91 o
   3  17   3        4.06       11.91      6.18 o
   4  17   3     1306.15     1157.27     18.57 o
   5  17   3      441.99      413.36     11.46 o
   6  17   3       59.06       87.23      9.60 o
  -6  18   3        8.60       57.93     10.68 o
  -5  18   3       55.91       92.02     15.95 o
  -4  18   3        5.85       14.28      8.70 o
  -3  18   3       26.47       57.92      9.32 o
  -2  18   3        4.01       26.03      8.21 o
  -1  18   3      107.20      136.55     10.86 o
   0  18   3        0.29        7.13      5.90 o
   1  18   3       24.69       47.16      7.02 o
   2  18   3      186.46      188.13      9.51 o
   3  18   3       59.31       66.47      8.28 o
   4  18   3       70.51      101.69     11.02 o
   5  18   3       57.60       75.96     11.38 o
  -5  19   3       19.96       62.22     11.71 o
  -4  19   3       30.04       78.56     15.61 o
  -3  19   3      112.03      147.16     26.30 o
  -2  19   3      117.70      160.48     11.99 o
  -1  19   3      319.58      350.95     15.03 o
   0  19   3      613.73      613.14     15.57 o
   1  19   3      163.90      176.99      9.26 o
   2  19   3        7.56       12.61      6.26 o
   3  19   3      239.41      232.48     13.78 o
   4  19   3      247.33      263.32     14.85 o
   5  19   3      188.74      200.22     20.02 o
  -5  20   3       63.05      158.48     17.31 o
  -4  20   3      238.96      295.64     27.49 o
  -3  20   3       26.33       41.06     12.90 o
  -2  20   3       23.66       44.45     14.59 o
  -1  20   3       61.21       73.98     16.97 o
   0  20   3       32.80       44.61     10.42 o
   1  20   3       10.97       32.73     14.93 o
   2  20   3        3.18       29.60     20.02 o
   3  20   3       57.57       66.68     11.45 o
   4  20   3       64.52      128.46     35.97 o
  -2  21   3      187.21      202.93     20.02 o
  -1  21   3      214.39      216.17     20.36 o
   0  21   3      147.88      180.53     20.70 o
   1  21   3       35.51       73.55     23.58 o
   2  21   3       16.32       52.84     10.87 o
   3  21   3       87.15      149.22     23.42 o
   1  22   3       16.60      107.23     16.63 o
 -10   0   4      821.08      798.83     34.95 o
  -9   0   4      634.67      608.79     29.18 o
  -8   0   4       10.99       14.89      8.15 o
  -7   0   4       60.81       68.99      9.59 o
  -6   0   4     1658.44     1640.69     28.91 o
  -5   0   4     3920.36     3751.25     48.58 o
  -4   0   4      658.01      609.26      9.55 o
  -3   0   4     1504.16     1520.50     16.52 o
  -2   0   4       83.26       74.61      2.96 o
  -1   0   4     3059.81     3491.59     38.66 o
   1   0   4    15956.40    16977.63    238.56 o
   2   0   4     3008.43     3188.20     35.98 o
   3   0   4     3501.86     3709.08     63.46 o
   4   0   4     4269.68     4720.68     80.77 o
   5   0   4     2124.77     2011.66     45.47 o
   6   0   4      949.78      924.05     30.88 o
   7   0   4     1194.20     1199.26     38.69 o
   8   0   4       17.54       21.04     12.90 o
   9   0   4      105.96      115.72     19.34 o
  10   0   4      833.33      931.17     42.08 o
 -10   1   4       24.47       77.98     13.57 o
  -9   1   4       14.99       14.01      8.84 o
  -8   1   4      108.96      124.65      9.59 o
  -7   1   4       83.60       88.35      6.78 o
  -6   1   4      765.28      742.92     12.97 o
  -5   1   4        4.03        3.82      2.91 o
  -4   1   4        4.68        3.76      2.31 o
  -3   1   4      161.00      164.47      3.85 o
  -2   1   4        0.01        2.44      1.52 o
  -1   1   4       59.15       65.34      2.05 o
   0   1   4      140.57      153.47      4.03 o
   1   1   4      359.84      458.54     14.42 o
   2   1   4     3562.78     3998.94     30.67 o
   3   1   4       55.11       75.99      4.65 o
   4   1   4      505.47      570.90     14.04 o
   5   1   4       62.46       91.81      9.12 o
   6   1   4      221.13      204.48     11.27 o
   7   1   4       86.50       96.29     10.79 o
   8   1   4        7.28        5.27      8.63 o
   9   1   4        3.18       -8.14      8.98 o
  10   1   4       53.36       89.74     20.36 o
 -10   2   4      287.29      294.30     20.87 o
  -9   2   4     1405.90     1414.14     53.96 o
  -8   2   4      228.49      210.91     10.12 o
  -7   2   4      107.57      126.20      7.63 o
  -6   2   4     1087.78     1067.53     15.94 o
  -5   2   4      742.50      697.38      9.70 o
  -4   2   4      326.31      282.26      6.07 o
  -3   2   4      779.86      720.65      9.39 o
  -2   2   4      154.94      143.27      3.36 o
  -1   2   4       68.68       64.38      2.62 o
   0   2   4     1035.71      995.35     10.04 o
   1   2   4     2960.11     3163.59     24.80 o
   2   2   4      303.71      289.94      7.77 o
   3   2   4     3268.68     3475.82     33.80 o
   4   2   4     6609.60     6799.43     77.26 o
   5   2   4      866.87      864.20     19.67 o
   6   2   4     3017.27     2763.02     79.41 o
   7   2   4      145.09      142.91     10.73 o
   8   2   4      461.45      400.87     17.27 o
   9   2   4      106.87      162.25     16.31 o
  10   2   4      190.04      231.18     18.16 o
 -10   3   4        0.93       38.57     10.73 o
  -9   3   4       21.94       18.88     10.18 o
  -8   3   4        0.61       -1.63      6.05 o
  -7   3   4        5.80        4.41      5.36 o
  -6   3   4       12.58        3.22      4.16 o
  -5   3   4       80.79       78.53      4.47 o
  -4   3   4       55.31       79.25      4.29 o
  -3   3   4       81.67      108.54      3.53 o
  -2   3   4     1699.98     1830.57     15.19 o
  -1   3   4      422.03      448.44      6.00 o
   0   3   4      577.78      717.84      7.92 o
   1   3   4     6831.12     7451.73    124.78 o
   2   3   4      231.24      306.53      6.78 o
   3   3   4       81.81       98.97      4.76 o
   4   3   4      757.61      860.86     17.88 o
   5   3   4     1412.70     1457.08     26.51 o
   6   3   4        4.45        2.56      6.52 o
   7   3   4      131.73      130.08     11.17 o
   8   3   4        2.87        5.74      8.50 o
   9   3   4       15.21        7.73     10.42 o
  10   3   4       29.68       30.97     25.45 o
 -10   4   4      208.89      239.41     17.14 o
  -9   4   4      379.28      385.66     13.58 o
  -8   4   4      305.22      308.24     11.68 o
  -7   4   4      426.56      393.90     11.75 o
  -6   4   4     1477.40     1471.27     16.58 o
  -5   4   4      257.30      241.46      6.14 o
  -4   4   4       32.25       19.94      3.05 o
  -3   4   4     1086.76     1132.26     11.58 o
  -2   4   4     4250.22     4374.54     38.48 o
  -1   4   4      218.39      200.73      3.76 o
   0   4   4     4827.95     4965.75     33.04 o
   1   4   4     3059.95     3126.95     29.85 o
   2   4   4       16.94       18.90      7.34 o
   3   4   4      570.43      506.87      8.46 o
   4   4   4     3196.49     3230.00     33.80 o
   5   4   4     1466.92     1367.16     32.92 o
   6   4   4      346.58      317.45     13.40 o
   7   4   4     1748.48     1670.78     33.11 o
   8   4   4      470.99      464.58     18.59 o
   9   4   4       50.59       49.66     14.59 o
  10   4   4      174.06      242.30     22.74 o
 -10   5   4       26.54       76.89     11.52 o
  -9   5   4       28.12       50.05      8.20 o
  -8   5   4        2.21        3.23      6.30 o
  -7   5   4        1.15       -6.07      6.71 o
  -6   5   4       50.58       63.45      5.44 o
  -5   5   4        7.04        9.47      3.04 o
  -4   5   4        0.03        2.03      2.58 o
  -3   5   4      658.73      713.31      8.83 o
  -2   5   4       18.65       20.12      1.81 o
  -1   5   4      185.92      212.16      4.45 o
   0   5   4     1344.99     1398.12     13.79 o
   1   5   4     1421.93     1529.83     14.55 o
   2   5   4     1656.43     1945.79     18.94 o
   3   5   4      244.75      253.65      5.66 o
   4   5   4        1.85       -1.80      3.22 o
   5   5   4       17.43       15.13      4.93 o
   6   5   4       15.37       20.09      7.15 o
   7   5   4        3.72        4.54      9.33 o
   8   5   4       82.57       93.50     12.69 o
   9   5   4       12.49       15.60     13.12 o
  10   5   4       67.05      150.08     43.61 o
  -9   6   4       49.14       66.90      8.84 o
  -8   6   4      257.92      257.40     10.73 o
  -7   6   4      831.80      780.25     16.58 o
  -6   6   4      574.96      548.24     10.78 o
  -5   6   4      851.01      859.02     12.86 o
  -4   6   4      133.36      114.69      4.39 o
  -3   6   4     1967.17     1884.20     20.58 o
  -2   6   4      914.44     1014.20      9.03 o
  -1   6   4     3578.92     3621.49     58.73 o
   0   6   4     7576.21     7728.85     82.19 o
   1   6   4     3497.26     3529.58     25.60 o
   2   6   4      326.98      275.32      6.03 o
   3   6   4      277.59      236.80      6.22 o
   4   6   4      123.79      107.70     12.90 o
   5   6   4       96.46      113.59      7.60 o
   6   6   4      480.21      441.19     12.21 o
   7   6   4     1037.64     1001.54     19.75 o
   8   6   4      121.29      134.87     10.43 o
   9   6   4       69.26      100.82     10.20 o
  10   6   4      142.22      195.13     21.04 o
  -9   7   4       30.14       60.06     15.27 o
  -8   7   4       77.90      101.09     11.51 o
  -7   7   4      131.79      150.00      9.52 o
  -6   7   4      891.51      824.70     19.90 o
  -5   7   4      138.47      142.50      5.87 o
  -4   7   4       35.54       46.60      4.31 o
  -3   7   4      893.18      905.63     10.60 o
  -2   7   4      155.92      150.76      3.96 o
  -1   7   4     1629.41     1747.36     17.02 o
   0   7   4       20.75       24.62      2.68 o
   1   7   4      191.34      206.06      3.67 o
   2   7   4        2.01        0.84      2.47 o
   3   7   4      149.11      191.05      5.81 o
   4   7   4        2.79        2.76      2.87 o
   5   7   4       26.71       33.60      5.54 o
   6   7   4       60.67       62.18      7.16 o
   7   7   4      269.51      240.20     10.18 o
   8   7   4      138.37      150.40     10.36 o
   9   7   4      108.24      155.37     15.21 o
  -9   8   4      169.58      222.61     19.68 o
  -8   8   4      222.86      196.48     17.99 o
  -7   8   4      646.48      592.58     14.08 o
  -6   8   4     1391.23     1339.96     20.98 o
  -5   8   4        3.05        6.65      4.42 o
  -4   8   4      954.18      894.96     15.20 o
  -3   8   4     1625.90     1538.22     20.30 o
  -2   8   4     1717.42     1724.03     15.87 o
  -1   8   4     1031.47     1039.44     13.96 o
   0   8   4     2407.36     2353.44     32.51 o
   1   8   4     1834.89     1850.73     17.69 o
   2   8   4       61.96       82.87      4.51 o
   3   8   4      718.10      659.69     10.52 o
   4   8   4      842.31      764.51     11.60 o
   5   8   4      293.46      268.02      7.88 o
   6   8   4     1437.67     1377.84     22.50 o
   7   8   4      695.23      661.89     16.00 o
   8   8   4      271.95      263.32     11.48 o
   9   8   4       22.54       50.87     14.71 o
  -9   9   4       25.23       28.51     13.91 o
  -8   9   4      129.34      124.54     17.65 o
  -7   9   4        3.88        8.80     14.42 o
  -6   9   4        3.83       -1.75      4.69 o
  -5   9   4       38.66       48.13      6.07 o
  -4   9   4        0.18       -2.62      3.77 o
  -3   9   4       25.80       45.19      5.16 o
  -2   9   4      939.94      926.57     12.14 o
  -1   9   4       40.48       38.07      4.24 o
   1   9   4      488.05      550.64     11.03 o
   2   9   4      161.23      154.02      4.96 o
   3   9   4      144.74      148.29      5.56 o
   4   9   4       44.84       56.99      5.05 o
   5   9   4        0.20        1.25      3.48 o
   6   9   4        4.68        9.19      5.59 o
   7   9   4       15.32       43.23      7.25 o
   8   9   4        1.77       22.00      7.48 o
   9   9   4       38.13       99.76     15.12 o
  -9  10   4       51.12       97.73     17.65 o
  -8  10   4       59.73       58.71     14.59 o
  -7  10   4      845.61      795.48     23.75 o
  -6  10   4      270.16      259.36     16.97 o
  -5  10   4     1266.93     1238.95     19.89 o
  -4  10   4      777.29      756.09     14.46 o
  -3  10   4     2888.65     2828.74     32.25 o
  -2  10   4     1197.20     1160.73     14.99 o
  -1  10   4      269.54      222.96      7.37 o
   0  10   4     1109.81     1039.85     19.91 o
   1  10   4       63.18       67.50      7.21 o
   2  10   4      886.82      844.22     14.88 o
   3  10   4      518.89      499.14     11.87 o
   4  10   4     1329.42     1242.71     17.23 o
   5  10   4      121.43      142.14      5.74 o
   6  10   4        3.31       13.64      5.56 o
   7  10   4      378.36      369.49     12.31 o
   8  10   4      246.75      268.78     19.03 o
   9  10   4      252.23      285.73     20.70 o
  -8  11   4       39.54       61.42     14.25 o
  -7  11   4       11.25       27.32     14.08 o
  -6  11   4       14.70       19.55      7.29 o
  -5  11   4      134.09      110.66      8.60 o
  -4  11   4        9.22       10.85      4.84 o
  -3  11   4      532.05      472.91     38.03 o
  -2  11   4      108.03      104.27      6.32 o
  -1  11   4      492.68      501.38     10.90 o
   0  11   4       45.48       60.61      5.59 o
   1  11   4      554.83      590.83     12.33 o
   2  11   4        0.84       -3.73      3.73 o
   3  11   4       36.39       47.44      5.81 o
   4  11   4      168.14      172.55      6.71 o
   5  11   4      351.88      311.41      9.52 o
   6  11   4       89.84       86.93      8.13 o
   7  11   4      311.55      279.92     14.24 o
   8  11   4        7.33       36.58     18.49 o
  -8  12   4       36.41       22.06     11.88 o
  -7  12   4      173.54      217.74     24.94 o
  -6  12   4      820.27      785.79     20.86 o
  -5  12   4       81.76       87.30      9.59 o
  -4  12   4      672.12      635.69     17.63 o
  -3  12   4      860.68      790.69     18.84 o
  -2  12   4      142.52      145.99     10.86 o
  -1  12   4      246.72      229.41     13.44 o
   0  12   4     1020.89      938.22     15.95 o
   1  12   4     1505.04     1534.15     28.14 o
   2  12   4       42.99       41.05      5.74 o
   3  12   4     1452.61     1331.90     21.09 o
   4  12   4      467.50      436.52     10.36 o
   5  12   4      205.30      176.22      7.48 o
   6  12   4      203.75      196.92      9.59 o
   7  12   4      117.46      159.82     16.80 o
   8  12   4       75.08      110.00     31.05 o
  -8  13   4        5.95       58.07     22.40 o
  -7  13   4        0.30       21.18      9.84 o
  -6  13   4       23.69       28.43     18.32 o
  -5  13   4       88.65      115.92     10.86 o
  -4  13   4      163.80      159.97     10.07 o
  -3  13   4      320.72      298.73     16.80 o
  -2  13   4      123.17      128.85     10.35 o
  -1  13   4      827.69      849.99     15.51 o
   0  13   4       57.47       82.09      6.63 o
   1  13   4       21.81       27.14      5.76 o
   2  13   4        0.59       -4.50      4.50 o
   3  13   4       44.09       59.89      6.52 o
   4  13   4       88.23       95.99      6.85 o
   5  13   4       38.32       44.23      5.80 o
   6  13   4      139.70      149.94      8.75 o
   7  13   4       70.67       93.79      9.24 o
   8  13   4        0.07       19.07     12.56 o
  -8  14   4       57.57      165.26     16.63 o
  -7  14   4      125.76      158.23     12.56 o
  -6  14   4      441.02      458.75     16.79 o
  -5  14   4      573.39      533.20     17.76 o
  -4  14   4      470.00      443.32     23.08 o
  -3  14   4      613.71      605.36     29.35 o
  -2  14   4      305.16      278.04     12.07 o
  -1  14   4      213.46      184.75      9.94 o
   0  14   4     1279.54     1210.85     23.02 o
   1  14   4      872.28      828.79     16.18 o
   2  14   4      144.55      131.54      9.79 o
   3  14   4        4.31       -0.44      6.10 o
   4  14   4      515.71      468.04     11.14 o
   5  14   4      281.39      267.48      9.99 o
   6  14   4      291.27      301.27     12.02 o
   7  14   4      245.10      262.25     13.66 o
  -7  15   4       65.21      128.54     13.20 o
  -6  15   4        9.75       21.21      8.88 o
  -5  15   4       50.65       93.69     10.92 o
  -4  15   4        0.02        8.90     15.78 o
  -3  15   4      144.07      147.87     11.86 o
  -2  15   4        1.37        3.77      6.36 o
  -1  15   4       81.57       92.08      9.46 o
   0  15   4       53.74       58.10      6.84 o
   1  15   4       36.35       54.16      6.59 o
   2  15   4        0.16       -0.04      4.84 o
   3  15   4        0.08        0.49      5.17 o
   4  15   4        7.90        6.81      5.14 o
   5  15   4        3.09       15.46      5.43 o
   6  15   4       24.92       40.86     11.31 o
   7  15   4       16.94       35.89      8.45 o
  -7  16   4      112.31      192.92     12.96 o
  -6  16   4      242.08      240.23     13.80 o
  -5  16   4      661.84      647.56     20.70 o
  -4  16   4      514.91      500.65     23.75 o
  -3  16   4     1012.18      965.22     23.63 o
  -2  16   4      872.29      830.04     21.32 o
  -1  16   4      624.42      570.51     17.26 o
   0  16   4      974.81      930.51     20.16 o
   1  16   4      140.85      129.47      8.09 o
   2  16   4      104.02      138.01      8.95 o
   3  16   4       26.61       35.71      6.66 o
   4  16   4       17.38       35.73      5.77 o
   5  16   4       41.65       66.67      6.96 o
   6  16   4       40.60       57.80      8.38 o
   7  16   4       73.57      152.52     13.78 o
  -6  17   4        1.70       26.90      9.84 o
  -5  17   4        0.21       29.92     16.63 o
  -4  17   4       45.02       74.60     10.69 o
  -3  17   4        0.82        1.41      7.29 o
  -2  17   4        1.06       10.21     14.08 o
  -1  17   4       21.47       28.88      8.21 o
   0  17   4        9.62       15.04      8.85 o
   1  17   4      395.82      390.59     12.19 o
   2  17   4       82.85      117.78      9.21 o
   3  17   4       21.82       40.06      7.09 o
   4  17   4      115.77      151.79      9.43 o
   5  17   4        1.96       22.97      5.98 o
   6  17   4        0.89       38.81     10.55 o
  -6  18   4      119.50      194.45     19.00 o
  -5  18   4        7.44       63.81     10.66 o
  -4  18   4       37.72       74.36     12.73 o
  -3  18   4      262.98      233.55     14.93 o
  -2  18   4      382.39      358.45     23.25 o
  -1  18   4      393.77      409.58     15.99 o
   0  18   4      115.19      152.76      8.98 o
   1  18   4      465.12      478.51     13.71 o
   2  18   4       46.12       63.34      8.61 o
   3  18   4      504.88      505.30     14.93 o
   4  18   4      223.91      246.71      9.39 o
   5  18   4      103.87      136.33     12.91 o
   6  18   4      207.12      250.88     14.72 o
  -5  19   4        9.21       44.79     13.91 o
  -4  19   4        1.28       36.39     19.51 o
  -3  19   4        7.70       25.47     16.29 o
  -2  19   4        5.11       30.91      8.81 o
  -1  19   4        3.62       11.44     10.69 o
   0  19   4       84.99       85.35     11.01 o
   1  19   4       37.26       63.61      7.75 o
   2  19   4      340.32      342.50     15.94 o
   3  19   4       97.81      148.26     10.78 o
   4  19   4        4.03       40.29      6.45 o
   5  19   4        0.01       22.74     15.61 o
  -4  20   4      134.78      193.09     18.32 o
  -3  20   4       71.38      121.20     12.69 o
  -2  20   4       85.20      103.91     24.60 o
  -1  20   4       35.54       74.54     12.90 o
   0  20   4        9.70       33.99      9.33 o
   1  20   4        1.55       29.61     12.30 o
   2  20   4      998.35      931.34     20.46 o
   3  20   4      474.35      478.68     15.25 o
   4  20   4       97.39      161.19     21.04 o
  -3  21   4       78.47      163.57     16.63 o
  -2  21   4       11.28       81.44     14.59 o
  -1  21   4       34.60       61.74     26.13 o
   0  21   4        0.24        2.04     13.91 o
   1  21   4       26.24       69.57     16.97 o
   2  21   4       16.29       96.38     16.97 o
 -10   1   5       51.85      108.30     12.72 o
  -9   1   5      123.91      158.18     11.42 o
  -8   1   5      116.62      139.79      8.78 o
  -7   1   5      124.29      132.16      7.15 o
  -6   1   5      510.39      489.10     10.71 o
  -5   1   5     1115.21     1088.24     15.04 o
  -4   1   5     1023.49     1021.89     17.25 o
  -3   1   5      185.05      173.76      5.86 o
  -2   1   5       14.29        7.70      1.53 o
  -1   1   5     8096.16     8475.29     50.77 o
   0   1   5     7781.54     7990.59     67.79 o
   1   1   5     3659.65     3916.22     44.37 o
   2   1   5     3061.78     3202.11     42.95 o
   3   1   5      939.46      839.17     12.89 o
   4   1   5     1420.91     1454.19     24.72 o
   5   1   5     1730.17     1591.13     28.19 o
   6   1   5      790.36      731.27     19.80 o
   7   1   5        4.38       -2.02      8.48 o
   8   1   5       30.73       33.93     10.56 o
   9   1   5      114.99      174.57     16.33 o
 -10   2   5       33.55       78.72     12.73 o
  -9   2   5        0.86        7.04      6.90 o
  -8   2   5        3.89       -0.26      5.40 o
  -7   2   5      129.56      127.19      7.09 o
  -6   2   5       22.46       28.85      4.82 o
  -5   2   5      279.42      272.75      7.45 o
  -4   2   5      172.67      162.47      5.02 o
  -3   2   5     1484.61     1521.05     15.01 o
  -2   2   5      740.53      797.34     11.79 o
  -1   2   5        0.24        0.73      1.64 o
   0   2   5      433.67      534.43      7.20 o
   1   2   5      380.25      452.78      7.93 o
   2   2   5      942.37     1112.76     17.85 o
   3   2   5       32.62       35.51      3.99 o
   4   2   5        1.82        0.51      5.04 o
   5   2   5     1368.97     1315.37     25.19 o
   6   2   5      361.04      350.53     14.28 o
   7   2   5      107.98      118.32     14.08 o
   8   2   5       25.10       28.35     10.79 o
   9   2   5        2.46        3.51      9.90 o
 -10   3   5       92.65      162.46     14.39 o
  -9   3   5      164.48      184.23     12.65 o
  -8   3   5      476.91      458.62     13.83 o
  -7   3   5      246.69      245.48      8.65 o
  -6   3   5      185.31      168.44      6.89 o
  -5   3   5      776.25      724.00     12.01 o
  -4   3   5     1074.79     1029.25     11.67 o
  -3   3   5        4.08        9.84      2.24 o
  -2   3   5     3929.57     3891.81     28.58 o
  -1   3   5     2428.44     2401.31     20.73 o
   0   3   5     1718.59     1743.36     17.34 o
   1   3   5      202.85      217.00      4.42 o
   2   3   5      987.33     1045.11     16.58 o
   3   3   5     3332.93     3383.91     34.07 o
   4   3   5     1145.33     1084.97     16.42 o
   5   3   5     3117.49     2846.41     41.75 o
   6   3   5      536.07      484.87     30.37 o
   7   3   5       99.58      104.45     11.86 o
   8   3   5      156.02      167.00     12.58 o
   9   3   5      202.63      221.17     14.96 o
  -9   4   5        4.48       17.62      7.01 o
  -8   4   5       93.92      115.82     10.50 o
  -7   4   5      874.29      808.70     14.84 o
  -6   4   5       12.91       17.55      4.68 o
  -5   4   5       10.42       14.08      3.04 o
  -4   4   5      191.24      197.88      5.22 o
  -3   4   5      126.52      113.09      4.22 o
  -2   4   5        1.10        6.04      2.00 o
  -1   4   5       97.29      109.44      5.09 o
   0   4   5       55.80       68.60      2.79 o
   1   4   5      417.73      431.98      7.77 o
   2   4   5      893.61     1011.03     14.20 o
   3   4   5       22.34       42.11      3.57 o
   4   4   5      246.62      257.76     11.88 o
   5   4   5        4.91        1.17     11.20 o
   6   4   5        6.04       10.09      8.48 o
   7   4   5       82.87       81.84     10.68 o
   8   4   5       26.49       45.65     10.79 o
   9   4   5       22.79       41.37     22.91 o
  10   4   5       53.09       81.10     19.00 o
  -9   5   5      118.37      146.39     13.32 o
  -8   5   5      466.00      460.22     18.86 o
  -7   5   5      952.13      929.94     18.34 o
  -6   5   5      883.49      849.46     16.72 o
  -5   5   5      203.09      205.12      5.98 o
  -4   5   5      949.90      922.35     11.29 o
  -3   5   5     2256.03     2205.74     19.10 o
  -2   5   5       11.03       27.71      3.36 o
  -1   5   5     6161.15     6316.02     48.21 o
   0   5   5     1598.09     1580.86     18.47 o
   1   5   5      236.97      230.29      4.62 o
   2   5   5     2793.12     2926.21     30.33 o
   3   5   5     1350.77     1301.24     18.67 o
   4   5   5      134.85      120.53      5.63 o
   5   5   5       10.31        5.55      4.73 o
   6   5   5      641.61      587.43     14.40 o
   7   5   5      268.40      274.12     11.26 o
   8   5   5      499.04      476.18     14.87 o
   9   5   5     1070.55     1156.91     24.54 o
  -9   6   5       15.99       31.85     10.01 o
  -8   6   5        2.08       12.22      8.40 o
  -7   6   5      103.62      113.34     10.79 o
  -6   6   5      159.92      152.57      8.22 o
  -5   6   5       64.78       74.42      5.32 o
  -4   6   5       46.22       60.02      4.14 o
  -3   6   5      512.23      490.06      7.38 o
  -2   6   5        1.73        8.34      2.40 o
  -1   6   5        3.54        2.17      2.74 o
   0   6   5      327.00      342.06      6.31 o
   1   6   5      125.11      124.83      3.68 o
   2   6   5      139.54      151.19      5.69 o
   3   6   5        0.28        4.20      3.91 o
   4   6   5       16.21       20.33      4.23 o
   5   6   5      275.79      245.56      7.97 o
   6   6   5       46.03       52.80      7.23 o
   7   6   5       11.14        5.53      6.01 o
   8   6   5      171.92      195.61     10.49 o
   9   6   5        7.26       30.72     10.92 o
  -9   7   5      354.49      362.05     16.68 o
  -8   7   5      515.79      469.67     17.16 o
  -7   7   5      675.42      643.55     18.84 o
  -6   7   5       14.44        9.28      6.09 o
  -5   7   5      454.07      455.44      9.88 o
  -4   7   5      485.80      463.03      9.44 o
  -3   7   5       61.46       67.79      6.76 o
  -2   7   5     2162.83     2222.59     23.31 o
  -1   7   5      801.72      800.89     10.63 o
   0   7   5      390.04      330.45      7.25 o
   1   7   5      236.60      191.27      4.96 o
   2   7   5     2327.02     2190.40     28.16 o
   3   7   5     2668.55     2667.97     30.11 o
   4   7   5      142.92      146.26      5.79 o
   5   7   5      602.06      545.92     11.11 o
   6   7   5     1144.10     1079.15     19.96 o
   7   7   5      517.24      475.80     14.03 o
   8   7   5      384.57      396.68     13.97 o
   9   7   5      300.97      335.27     26.00 o
  -9   8   5        8.67       27.83     13.23 o
  -8   8   5       11.22       16.74      8.06 o
  -7   8   5        0.13       -3.49     11.37 o
  -6   8   5      450.57      420.81     11.61 o
  -5   8   5      103.73      123.98      7.88 o
  -4   8   5      102.05      106.87      5.55 o
  -3   8   5       37.74       44.45      4.70 o
  -2   8   5      536.43      516.61      9.32 o
  -1   8   5      595.07      665.05     11.59 o
   0   8   5      217.71      212.49      6.17 o
   1   8   5      196.73      184.58      6.50 o
   2   8   5      248.40      261.11      8.35 o
   3   8   5       25.90       33.31      5.04 o
   4   8   5      114.09      122.81      5.83 o
   5   8   5      281.05      264.08      7.95 o
   6   8   5        7.27        1.32      6.15 o
   7   8   5       20.76       28.38      8.35 o
   8   8   5       10.48       31.80      8.26 o
   9   8   5        0.02       29.94      8.60 o
  -9   9   5       22.56       21.04     14.25 o
  -8   9   5      291.03      290.48     20.02 o
  -7   9   5      676.80      648.67     19.31 o
  -6   9   5      588.07      560.27     16.32 o
  -5   9   5        4.13        0.90      4.51 o
  -4   9   5      947.60      945.57     16.58 o
  -3   9   5     2066.61     1935.36     25.01 o
  -2   9   5     1083.23     1031.82     13.97 o
  -1   9   5     2224.85     2162.32     40.12 o
   0   9   5      256.92      222.67      7.28 o
   1   9   5      187.36      227.63      7.73 o
   2   9   5      603.07      561.00     12.01 o
   3   9   5     2494.96     2391.59     45.64 o
   4   9   5      412.93      388.56      9.44 o
   5   9   5      353.05      377.24     11.20 o
   6   9   5      917.86      873.06     22.63 o
   7   9   5      435.03      383.50     16.27 o
   8   9   5      128.63      147.19     13.17 o
   9   9   5      439.11      464.57     25.79 o
  -8  10   5        0.54        7.81     10.18 o
  -7  10   5        0.01       12.90     10.52 o
  -6  10   5       71.70       83.91      7.70 o
  -5  10   5        8.94        4.73      4.56 o
  -4  10   5       24.81       41.32      5.93 o
  -3  10   5      158.70      139.55      8.90 o
  -2  10   5      241.17      211.16      7.90 o
  -1  10   5       56.77       58.19      9.16 o
   0  10   5       83.45      101.86      7.51 o
   1  10   5        0.49       -0.26      3.83 o
   2  10   5      187.49      160.94      7.21 o
   3  10   5       88.31      123.14      7.94 o
   4  10   5        0.01       -3.97      3.97 o
   5  10   5      146.01      134.35      7.68 o
   6  10   5        9.73       11.03      7.44 o
   7  10   5       13.91       23.23      8.99 o
   8  10   5        0.01       21.30     21.38 o
   9  10   5        6.34       47.85     14.93 o
  -8  11   5      255.56      266.73     20.02 o
  -7  11   5      628.00      628.47     28.17 o
  -6  11   5      763.89      739.76     19.98 o
  -5  11   5      774.98      757.63     15.85 o
  -4  11   5      771.85      748.60     15.13 o
  -3  11   5     1160.45     1056.47     17.82 o
  -2  11   5     1718.04     1651.13     22.97 o
  -1  11   5     1690.99     1657.94     22.22 o
   0  11   5      190.05      159.18      6.74 o
   1  11   5        6.02       -2.13      3.89 o
   2  11   5      914.93      845.74     15.85 o
   3  11   5      333.81      324.90     10.37 o
   4  11   5      160.17      155.01      6.19 o
   5  11   5      109.08      129.61      7.84 o
   6  11   5      223.96      220.44     14.59 o
   7  11   5       24.34       24.13     22.23 o
   8  11   5       63.35       89.29     12.34 o
  -8  12   5        1.98       27.83     11.54 o
  -7  12   5        0.30       25.15     17.65 o
  -6  12   5       16.47       39.34      7.92 o
  -5  12   5       60.07       82.16      9.59 o
  -4  12   5        3.07        4.70      4.99 o
  -3  12   5       16.12       11.69      5.07 o
  -2  12   5        5.14       12.29      5.50 o
  -1  12   5       89.85      114.90      9.33 o
   0  12   5       12.18       12.83      3.98 o
   1  12   5      143.48      143.64      7.26 o
   2  12   5      143.60      146.49      7.56 o
   3  12   5       54.32       69.71      7.95 o
   4  12   5        6.05       -0.99      4.00 o
   5  12   5       85.67      102.48      7.38 o
   6  12   5       23.38       37.08      9.67 o
   7  12   5      484.44      416.58     17.52 o
   8  12   5       14.25       34.29     13.06 o
  -7  13   5      309.41      330.80     19.85 o
  -6  13   5      267.27      252.87     15.10 o
  -5  13   5      656.98      610.40     18.60 o
  -4  13   5      643.08      612.29     21.04 o
  -3  13   5      790.49      754.74     15.37 o
  -2  13   5      210.50      205.50      8.41 o
  -1  13   5       37.86       50.97     13.57 o
   0  13   5      268.27      266.12     11.38 o
   1  13   5      384.35      367.48     10.80 o
   2  13   5       73.25      102.84      7.57 o
   3  13   5     1080.63     1002.00     24.18 o
   4  13   5      330.69      314.18     14.17 o
   5  13   5      485.69      456.72     11.62 o
   6  13   5      420.52      412.84     12.78 o
   7  13   5      104.29      135.45     14.13 o
   8  13   5       62.52      124.88     19.00 o
  -7  14   5       50.57       94.76     11.64 o
  -6  14   5       23.32       40.64      8.64 o
  -5  14   5       23.27       35.47     12.56 o
  -4  14   5        0.53        3.75      6.12 o
  -3  14   5        6.93        4.65      6.91 o
  -2  14   5      192.28      166.64      8.11 o
  -1  14   5      304.07      300.05     12.47 o
   0  14   5      280.73      263.28      9.26 o
   1  14   5        1.60        4.67      4.65 o
   2  14   5        1.83        4.91      6.20 o
   3  14   5       29.93       40.50      6.59 o
   4  14   5       57.08       70.31      8.13 o
   5  14   5        2.24       18.10      7.64 o
   6  14   5      160.36      178.11      8.73 o
   7  14   5        0.31       20.10      9.66 o
  -7  15   5        8.65       64.89     19.00 o
  -6  15   5      568.81      562.02     19.42 o
  -5  15   5      337.08      333.34     22.40 o
  -4  15   5      674.55      675.23     19.91 o
  -3  15   5      295.32      309.49     13.67 o
  -2  15   5       35.21       48.89      8.76 o
  -1  15   5      106.90      100.94      9.96 o
   0  15   5      261.28      242.18      9.46 o
   1  15   5      165.35      170.68      9.27 o
   2  15   5      525.17      480.24     13.25 o
   3  15   5        2.29       12.76      5.97 o
   4  15   5      106.25      136.37     10.12 o
   5  15   5      298.27      303.08     12.05 o
   6  15   5      399.32      395.08     11.79 o
   7  15   5      348.93      358.45     17.28 o
  -7  16   5       18.59       57.69     15.95 o
  -6  16   5        7.86       37.88     14.25 o
  -5  16   5        0.13        6.84     14.08 o
  -4  16   5       31.35       31.60      8.28 o
  -3  16   5      189.84      171.18     11.16 o
  -2  16   5      262.16      237.57     22.06 o
  -1  16   5      369.68      382.34     14.98 o
   0  16   5      156.18      143.90     10.08 o
   1  16   5       15.00       15.52      5.62 o
   2  16   5      174.81      165.50      9.04 o
   3  16   5      156.57      164.41      9.19 o
   4  16   5        3.28       18.45      4.88 o
   5  16   5       48.59       67.31     10.52 o
   6  16   5       11.52       32.31      6.89 o
  -6  17   5       79.29      101.80     15.95 o
  -5  17   5      140.08      168.45     12.71 o
  -4  17   5       67.09       95.67     12.90 o
  -3  17   5      249.79      241.24     13.43 o
  -2  17   5      102.19      124.08     14.76 o
  -1  17   5       42.71       50.91      9.84 o
   0  17   5      607.49      581.62     18.57 o
   1  17   5      780.66      723.66     17.00 o
   2  17   5        4.99       14.94      6.20 o
   3  17   5      165.93      178.66     11.08 o
   4  17   5      189.10      193.17      7.79 o
   5  17   5      118.15      138.10      9.06 o
   6  17   5      157.11      206.53     11.00 o
  -5  18   5       77.11      129.13     13.56 o
  -4  18   5        2.02       -3.26     18.49 o
  -3  18   5        2.09       10.52     11.20 o
  -2  18   5        4.53        4.68      8.28 o
  -1  18   5      171.06      172.78     12.56 o
   0  18   5        0.52       -2.61      7.19 o
   1  18   5      414.05      405.96     13.16 o
   2  18   5       75.33       93.03      8.84 o
   3  18   5        9.34       21.53      7.41 o
   4  18   5        1.20       33.44      6.29 o
   5  18   5       41.58      102.15     12.34 o
  -4  19   5      154.78      201.99     21.55 o
  -3  19   5      163.02      190.56     13.30 o
  -2  19   5       21.32       31.29     14.59 o
  -1  19   5      105.41      144.56     13.08 o
   0  19   5      714.24      706.24     22.23 o
   1  19   5      440.39      449.65     19.17 o
   2  19   5      310.85      346.72     12.67 o
   3  19   5      110.32      166.20     10.65 o
   4  19   5      103.08      148.54     10.17 o
  -4  20   5       10.74       74.32     16.29 o
  -3  20   5       92.29      166.96     19.34 o
  -2  20   5        8.91       51.62     10.82 o
  -1  20   5       80.38      114.64     22.40 o
   0  20   5       33.44       67.98     11.14 o
   1  20   5        0.02       16.45      9.76 o
   2  20   5       19.59       73.81     21.48 o
   3  20   5       70.90      152.45     28.34 o
  -2  21   5       20.05       48.19     14.93 o
  -1  21   5      129.48      231.78     18.32 o
   0  21   5      434.59      477.80     25.45 o
   1  21   5      492.57      478.14     25.79 o
   2  21   5       36.04      116.40     17.99 o
 -10   0   6       78.71      186.64     18.66 o
  -9   0   6      302.46      348.60     31.90 o
  -8   0   6      516.32      503.17     17.98 o
  -7   0   6      178.84      175.91     11.01 o
  -6   0   6      382.43      382.96     13.62 o
  -5   0   6     1892.97     1800.17     34.27 o
  -4   0   6     3892.25     3877.27    162.89 o
  -3   0   6      665.69      633.79     13.82 o
  -1   0   6     1089.22     1018.72     27.66 o
   2   0   6     2271.62     2205.93     28.58 o
   3   0   6        5.07        4.45      4.06 o
   4   0   6       66.64       66.51     10.52 o
   5   0   6      130.14      142.19     13.91 o
   6   0   6      817.63      772.02     29.18 o
   7   0   6      138.66      156.78     18.66 o
   8   0   6      600.39      561.62     29.52 o
   9   0   6      681.57      650.53     33.26 o
 -10   1   6        0.54       64.18     10.77 o
  -9   1   6        8.15       27.91      8.45 o
  -8   1   6        5.80       11.57      7.89 o
  -7   1   6        9.95       12.38      4.89 o
  -6   1   6        9.93        8.72      4.95 o
  -5   1   6      246.49      249.63      7.36 o
  -4   1   6        2.46        1.42      3.23 o
  -3   1   6        4.95       12.63      2.37 o
  -2   1   6      238.92      245.16      4.10 o
  -1   1   6        6.70        9.30      1.87 o
   0   1   6       13.46       18.16      3.08 o
   1   1   6     2903.01     3238.21     38.85 o
   2   1   6        0.00        1.73      2.64 o
   3   1   6        6.53        2.47      3.34 o
   4   1   6       90.89      109.87      8.63 o
   5   1   6      750.15      714.13     18.12 o
   6   1   6      333.90      312.71     13.68 o
   7   1   6       30.41       24.06      9.08 o
   8   1   6       91.81       99.92     13.06 o
   9   1   6        2.65      -10.35     10.35 o
 -10   2   6      182.61      260.92     25.28 o
  -9   2   6      114.75      144.98     10.89 o
  -8   2   6      240.90      262.16     11.66 o
  -7   2   6       87.67      120.48      7.45 o
  -6   2   6      168.39      148.99      9.36 o
  -5   2   6     1095.31     1023.25     14.89 o
  -4   2   6      815.46      746.23     13.89 o
  -3   2   6     1698.80     1656.56     15.43 o
  -2   2   6     2438.60     2453.13     17.75 o
  -1   2   6     2685.30     2574.23     19.06 o
   0   2   6        8.27        6.46      2.27 o
   1   2   6     1692.79     1738.10     19.85 o
   2   2   6     4972.31     5067.82     49.91 o
   3   2   6      537.93      512.11     10.36 o
   4   2   6      409.53      389.43      9.77 o
   5   2   6     4183.34     3921.52    103.50 o
   6   2   6       36.48       47.65      8.52 o
   7   2   6        7.77       -2.88      8.16 o
   8   2   6      484.17      490.31     21.72 o
   9   2   6      451.65      403.09     19.67 o
  -9   3   6        6.27       22.49      8.98 o
  -8   3   6       53.41       75.34     12.25 o
  -7   3   6       72.63       80.85      8.20 o
  -6   3   6        0.32       -2.32      4.09 o
  -5   3   6       55.39       54.45      8.92 o
  -4   3   6      102.86      111.02      5.19 o
  -3   3   6       72.35       84.22      3.76 o
  -2   3   6      615.48      598.15      7.87 o
  -1   3   6     1923.34     2074.75     42.28 o
   0   3   6        0.03        1.91      2.16 o
   1   3   6       59.10       68.42      3.20 o
   2   3   6       89.57      113.99      5.22 o
   3   3   6       40.64       58.98      5.19 o
   4   3   6      288.15      294.68      8.73 o
   5   3   6        1.77       -4.15      6.36 o
   6   3   6       38.50       22.40      8.16 o
   7   3   6      238.74      229.78     13.32 o
   8   3   6       16.90        8.96     12.39 o
   9   3   6       70.74       80.77     14.28 o
  -9   4   6       36.10       66.61     11.04 o
  -8   4   6      455.14      444.01     16.89 o
  -7   4   6      841.53      809.68     17.62 o
  -6   4   6        2.89        2.97      3.77 o
  -5   4   6      107.31      124.86      6.19 o
  -4   4   6      444.89      431.03      7.55 o
  -3   4   6      968.38      875.04     11.96 o
  -2   4   6     3693.34     3678.81     27.97 o
  -1   4   6     5367.51     5443.76     42.43 o
   0   4   6      960.02      963.01     11.03 o
   1   4   6      772.84      773.42      9.92 o
   2   4   6     2021.38     2001.00     23.21 o
   3   4   6     1137.20     1136.08     16.92 o
   4   4   6      973.18      899.74     13.57 o
   5   4   6      582.06      526.27     15.70 o
   6   4   6      556.19      509.72     16.79 o
   7   4   6       21.60       32.16      9.80 o
   8   4   6      482.20      479.61     19.32 o
   9   4   6      508.56      524.63     22.07 o
  -9   5   6       13.86       23.36     10.31 o
  -8   5   6       27.35       55.75      9.94 o
  -7   5   6      268.84      237.55     10.18 o
  -6   5   6       25.63       27.86      6.33 o
  -5   5   6        2.56        0.26      4.53 o
  -4   5   6      714.60      684.35     13.19 o
  -3   5   6     1832.71     1804.06     24.22 o
  -2   5   6      910.06     1019.11     13.20 o
  -1   5   6      754.47      815.06     14.89 o
   0   5   6       27.54       35.43      3.75 o
   1   5   6        3.73       12.85      2.42 o
   2   5   6      163.27      161.46      6.14 o
   3   5   6       75.61       99.48      6.58 o
   4   5   6       24.89       39.62      5.05 o
   5   5   6      123.70      120.54      8.55 o
   6   5   6      144.06      143.28      8.29 o
   7   5   6       63.82       78.70      8.92 o
   8   5   6       18.05       20.88      8.21 o
   9   5   6      144.74      212.26     12.68 o
  -9   6   6      111.96      133.41     13.06 o
  -8   6   6      860.11      851.75     23.51 o
  -7   6   6      661.83      644.64     19.56 o
  -6   6   6      368.79      335.50     11.14 o
  -5   6   6        4.72        5.12      4.53 o
  -4   6   6      750.49      690.34     14.63 o
  -3   6   6      348.19      332.83      7.73 o
  -2   6   6     2951.94     2886.96     27.24 o
  -1   6   6     2250.50     2156.36     24.53 o
   0   6   6     1163.71     1131.66     15.63 o
   1   6   6     1884.40     1873.01     21.85 o
   2   6   6     1488.77     1454.18     18.73 o
   3   6   6      696.15      652.86     15.69 o
   4   6   6      132.61      125.31      6.59 o
   5   6   6      312.47      292.06      8.75 o
   6   6   6      276.11      266.51     10.63 o
   7   6   6      356.30      356.36     12.60 o
   8   6   6      800.78      816.20     19.80 o
   9   6   6      121.81      164.71     12.13 o
  -9   7   6        3.21       19.59     14.93 o
  -8   7   6        0.55       -2.15      8.52 o
  -7   7   6        7.21       12.34     13.91 o
  -6   7   6      126.46      136.21      9.20 o
  -5   7   6       75.39       95.67      6.51 o
  -4   7   6     1835.82     1762.75     20.74 o
  -3   7   6      884.71      858.55     12.95 o
  -2   7   6      139.66      158.65      5.76 o
  -1   7   6        4.27       -1.17      3.43 o
   0   7   6       87.76       92.46      4.84 o
   1   7   6       40.91       56.66      4.56 o
   2   7   6        7.05       10.01      5.52 o
   3   7   6        3.16       -3.67      5.02 o
   4   7   6      735.11      711.26     14.72 o
   5   7   6      643.83      565.95     13.63 o
   6   7   6      345.96      315.13     11.41 o
   7   7   6        0.16        5.97      7.15 o
   8   7   6       15.32       22.80      8.19 o
   9   7   6       77.26      149.88     15.10 o
  -8   8   6      294.15      290.34     14.63 o
  -7   8   6     1267.35     1196.36     27.35 o
  -6   8   6       44.63       52.01      8.36 o
  -5   8   6      606.20      590.90     12.27 o
  -4   8   6     1134.47     1141.49     16.13 o
  -3   8   6     1102.22      998.55     14.32 o
  -2   8   6       11.84       18.28      6.66 o
  -1   8   6      617.20      609.98     11.68 o
   0   8   6      586.26      555.30      9.12 o
   1   8   6       15.86       17.65      5.28 o
   2   8   6     2837.99     2658.68     45.81 o
   3   8   6     1329.27     1285.45     24.72 o
   4   8   6      438.88      430.56     11.71 o
   5   8   6      291.90      265.72     10.03 o
   6   8   6      202.51      191.96     11.73 o
   7   8   6      766.95      758.26     22.28 o
   8   8   6      347.33      308.25     15.70 o
   9   8   6       96.51      169.34     17.99 o
  -8   9   6       57.36       69.93     11.03 o
  -7   9   6       69.60      103.13     11.03 o
  -6   9   6      129.58      136.95     10.07 o
  -5   9   6       33.33       46.48      6.30 o
  -4   9   6      444.14      413.57      9.74 o
  -3   9   6     1482.10     1376.48     17.76 o
  -2   9   6      135.29      124.10      5.74 o
  -1   9   6       43.72       41.26      5.29 o
   0   9   6       31.40       38.98      4.89 o
   1   9   6     2112.32     2025.50     25.62 o
   2   9   6      460.27      454.86     11.29 o
   3   9   6       45.64       37.02      7.53 o
   4   9   6       94.73      117.74      8.19 o
   5   9   6       85.41      108.85      9.74 o
   6   9   6      179.62      159.32     11.28 o
   7   9   6       42.15       64.71     11.20 o
   8   9   6       14.63       26.00     15.10 o
  -8  10   6      276.58      262.32     20.70 o
  -7  10   6      629.93      585.24     19.42 o
  -6  10   6      665.00      625.03     24.94 o
  -5  10   6      500.22      475.36     12.52 o
  -4  10   6     1307.22     1281.30     20.76 o
  -3  10   6      359.78      324.96      8.60 o
  -2  10   6      221.55      205.35      6.88 o
  -1  10   6      318.05      300.70     11.51 o
   0  10   6       14.30       19.61      5.98 o
   1  10   6      568.24      578.34     18.50 o
   2  10   6        3.61       -1.75      4.47 o
   3  10   6     1056.73     1030.74     18.52 o
   4  10   6      239.41      232.99      7.91 o
   5  10   6       87.11      101.36      8.45 o
   6  10   6      635.30      589.35     26.47 o
   7  10   6      751.21      691.35     22.30 o
   8  10   6      838.01      889.55     26.55 o
  -8  11   6        2.24        5.43     13.91 o
  -7  11   6      165.44      161.87     15.95 o
  -6  11   6        0.02       -4.22      7.13 o
  -5  11   6        4.17        6.73      5.15 o
  -4  11   6      317.41      276.94      9.93 o
  -3  11   6      439.12      425.99     11.49 o
  -2  11   6      464.14      474.14     12.25 o
  -1  11   6      125.77      109.43      9.84 o
   0  11   6       36.80       40.19      6.59 o
   1  11   6      226.64      222.80      9.40 o
   2  11   6       18.14       21.98      5.29 o
   3  11   6       18.73       10.39      5.31 o
   4  11   6        7.78        3.27      6.52 o
   5  11   6       21.05       18.17      5.88 o
   6  11   6      191.16      217.42     10.53 o
   7  11   6       12.73       25.10      9.32 o
   8  11   6       26.72       32.92     14.93 o
  -7  12   6      190.26      230.76     19.00 o
  -6  12   6      224.79      231.09     34.95 o
  -5  12   6      472.48      429.86     12.52 o
  -4  12   6      816.00      740.92     15.85 o
  -3  12   6       58.11       69.11      6.59 o
  -2  12   6       63.02       69.62      6.71 o
  -1  12   6        5.23        0.35      5.50 o
   0  12   6      618.68      565.42     16.55 o
   1  12   6       69.86       84.25      6.77 o
   2  12   6     1887.18     1712.83     25.19 o
   3  12   6      447.11      430.75     12.21 o
   4  12   6      839.61      769.03     16.98 o
   5  12   6      827.25      772.28     17.54 o
   6  12   6      358.30      332.71     12.75 o
   7  12   6      443.39      407.25     18.24 o
  -7  13   6        5.69       32.24     14.25 o
  -6  13   6        3.66       27.91     21.89 o
  -5  13   6        0.82        8.57      7.15 o
  -4  13   6        0.30       10.92      7.37 o
  -3  13   6      229.42      238.29      9.33 o
  -2  13   6      569.22      498.91     12.86 o
  -1  13   6      531.03      462.83     15.24 o
   0  13   6      890.04      806.13     20.16 o
   1  13   6        1.79        3.35      4.69 o
   2  13   6       33.25       41.53      6.56 o
   3  13   6      259.40      240.99      9.90 o
   4  13   6      264.21      248.63     10.34 o
   5  13   6       29.39       46.31      7.04 o
   6  13   6       80.69      125.14     10.33 o
   7  13   6        8.16       16.60      9.56 o
  -7  14   6       20.14       31.22     13.57 o
  -6  14   6       49.16       89.78     28.00 o
  -5  14   6      590.61      581.16     50.39 o
  -4  14   6      523.57      536.14     17.64 o
  -3  14   6      140.22      143.09      8.43 o
  -2  14   6       18.39       29.97     13.86 o
  -1  14   6      169.64      168.49     10.48 o
   0  14   6      435.87      409.15     14.98 o
   1  14   6      883.18      813.52     16.62 o
   2  14   6      251.64      238.40      9.78 o
   3  14   6      464.06      443.17     13.19 o
   4  14   6      389.31      390.54     12.78 o
   5  14   6      626.44      573.47     13.69 o
   6  14   6      487.05      454.83     14.80 o
   7  14   6      226.79      251.80     21.04 o
  -6  15   6        6.37       20.70     11.54 o
  -5  15   6        9.92       37.82     14.93 o
  -4  15   6      135.15      159.08     11.16 o
  -3  15   6       41.09       43.77      8.52 o
  -2  15   6      178.89      192.40      9.44 o
  -1  15   6       31.51       36.32      8.52 o
   0  15   6      134.04      130.77     10.27 o
   1  15   6       51.11       64.90      9.14 o
   2  15   6       31.04       59.56      9.48 o
   3  15   6      194.80      185.86     14.45 o
   4  15   6        3.02        2.83      6.23 o
   5  15   6       35.93       61.41      7.26 o
   6  15   6       94.51      115.55     10.47 o
  -6  16   6      308.31      369.30     23.08 o
  -5  16   6      238.76      272.29     15.95 o
  -4  16   6      168.17      181.18     28.34 o
  -3  16   6      244.78      244.54     13.32 o
  -2  16   6      630.01      557.65     34.61 o
  -1  16   6     1003.11      904.86     23.39 o
   0  16   6      515.69      502.46     17.50 o
   1  16   6      402.01      393.91     15.83 o
   2  16   6        6.04       15.97      6.45 o
   3  16   6       19.47       20.48      7.02 o
   4  16   6       81.39      115.68      9.77 o
   5  16   6      353.10      350.54     11.43 o
  -6  17   6        0.06       64.82     15.27 o
  -5  17   6        9.03       51.63     11.03 o
  -4  17   6       88.31      127.11     22.06 o
  -3  17   6       21.21       40.39      9.80 o
  -2  17   6      160.87      169.00     12.47 o
  -1  17   6       15.48       21.00      8.84 o
   0  17   6       27.12       30.01      8.52 o
   1  17   6        3.58       14.34      8.36 o
   2  17   6       62.71       73.11      8.35 o
   3  17   6       55.48       72.84      9.81 o
   4  17   6       44.59       58.14      8.63 o
   5  17   6       82.49      124.51      8.79 o
  -5  18   6       92.90      157.80     20.70 o
  -4  18   6       36.88       63.34     14.08 o
  -3  18   6       13.85       35.68      9.83 o
  -2  18   6       98.73      119.45     12.13 o
  -1  18   6      269.17      282.43     18.83 o
   0  18   6      506.00      521.95     18.68 o
   1  18   6       33.11       51.57     17.14 o
   2  18   6      399.74      403.99     16.92 o
   3  18   6      124.09      167.29     11.00 o
   4  18   6      271.73      292.33      9.60 o
  -3  19   6       85.69      159.86     13.68 o
  -2  19   6       63.86      115.61     12.60 o
  -1  19   6        4.36       20.78      9.46 o
   0  19   6      133.76      170.97     12.88 o
   1  19   6       28.90       43.46     35.46 o
   2  19   6       67.03       92.59     12.82 o
   3  19   6        9.44       52.60     15.27 o
  -2  20   6      167.99      203.95     18.66 o
  -1  20   6       94.76      169.67     17.31 o
   1  20   6      448.21      496.81     26.81 o
   2  20   6       19.74       50.90     14.59 o
   3  20   6      110.92      204.97     19.34 o
   0  21   6       15.43       65.83     15.95 o
  -9   1   7      393.51      387.87     12.10 o
  -8   1   7      506.10      504.13     15.39 o
  -7   1   7      157.44      158.67      7.61 o
  -6   1   7      154.89      175.94      7.23 o
  -5   1   7     2903.96     2785.72     28.88 o
  -4   1   7     4247.80     4082.43     55.84 o
  -3   1   7      797.92      739.11     15.38 o
  -2   1   7     1704.75     1597.89     15.04 o
  -1   1   7     1976.09     1889.91     15.16 o
   0   1   7       69.61       74.59      4.87 o
   1   1   7     1073.41     1054.14     14.74 o
   2   1   7     2565.40     2517.81     26.67 o
   3   1   7      476.46      442.06      8.36 o
   4   1   7       72.41       69.73      7.91 o
   5   1   7     1750.75     1651.44     29.99 o
   6   1   7      620.25      543.11     17.64 o
   7   1   7      280.92      262.80     14.40 o
   8   1   7      197.28      212.00     14.28 o
   9   1   7       68.41      106.98     14.34 o
  -9   2   7        2.36       16.38      7.71 o
  -8   2   7      100.20      123.02     15.32 o
  -7   2   7        3.30       12.55      5.78 o
  -6   2   7        2.45        8.92      4.41 o
  -5   2   7      125.32      134.68      7.60 o
  -4   2   7      156.90      158.97      6.08 o
  -3   2   7      363.85      366.43      7.92 o
  -2   2   7       23.65       34.98      3.13 o
  -1   2   7       16.90       24.16      2.53 o
   0   2   7       75.90       74.05      3.93 o
   1   2   7      500.80      538.55      9.97 o
   2   2   7      878.13      914.11     15.18 o
   3   2   7       34.79       59.03      5.31 o
   4   2   7      758.58      757.89     14.19 o
   5   2   7      489.28      466.87     18.49 o
   6   2   7      191.08      176.56     11.27 o
   7   2   7       90.51      103.93     11.73 o
   8   2   7        1.81        2.24     20.02 o
   9   2   7        0.03       18.04     11.88 o
  -9   3   7      152.39      186.02     13.78 o
  -8   3   7      540.09      509.91     15.32 o
  -7   3   7       42.58       59.00      7.63 o
  -6   3   7      406.49      355.66     11.91 o
  -5   3   7     2186.99     2070.48     28.13 o
  -4   3   7     1703.08     1615.35     20.72 o
  -3   3   7      449.86      431.93      8.42 o
  -2   3   7      665.36      609.49     11.91 o
  -1   3   7     1847.83     1792.42     16.34 o
   0   3   7      656.47      630.79      9.17 o
   1   3   7     1048.54     1037.70     13.27 o
   2   3   7     2239.80     2270.88     26.16 o
   3   3   7       44.90       57.11      4.88 o
   4   3   7      314.97      300.05      9.33 o
   5   3   7        5.18        0.60      6.12 o
   6   3   7      677.36      639.41     19.43 o
   7   3   7      168.44      183.85     13.52 o
   8   3   7      345.85      360.98     18.32 o
   9   3   7      444.20      448.55     20.73 o
  -9   4   7        0.00       16.56     10.00 o
  -8   4   7        2.47       14.05      9.33 o
  -7   4   7       89.70      119.80      9.03 o
  -6   4   7      873.54      780.32     16.65 o
  -5   4   7      898.49      843.85     17.89 o
  -4   4   7      249.60      212.74      8.31 o
  -3   4   7        9.17       13.91      3.62 o
  -2   4   7      331.76      288.42      7.94 o
  -1   4   7     1518.00     1632.98     26.31 o
   0   4   7     1795.75     1816.74     21.99 o
   1   4   7        4.08        1.80      2.29 o
   2   4   7       76.71       87.81      5.74 o
   3   4   7      143.82      139.89      6.58 o
   4   4   7       49.17       49.26      5.26 o
   5   4   7      174.05      148.09      8.03 o
   6   4   7      264.84      271.14     13.20 o
   7   4   7       76.60      118.53     12.48 o
   8   4   7       88.42      123.10     13.56 o
   9   4   7       50.57       84.16     19.68 o
  -9   5   7      160.76      183.59     13.30 o
  -8   5   7      961.19      935.60     20.76 o
  -7   5   7     1120.16     1091.74     23.18 o
  -6   5   7      297.22      289.06     11.45 o
  -5   5   7     2056.32     1971.58     27.55 o
  -4   5   7     1561.14     1454.24     30.60 o
  -3   5   7       10.16        9.19      3.51 o
  -2   5   7     1546.34     1553.51     17.93 o
  -1   5   7     1418.36     1324.42     18.01 o
   0   5   7      259.23      254.86      7.43 o
   1   5   7      581.50      557.03     10.81 o
   2   5   7      753.39      740.38     17.65 o
   3   5   7       17.72       15.06      6.12 o
   4   5   7      355.53      335.10      9.11 o
   5   5   7      636.71      637.76     12.35 o
   6   5   7      193.13      197.30      9.53 o
   7   5   7      890.19      828.75     19.04 o
   8   5   7      854.44      831.23     20.44 o
   9   5   7      183.94      228.72     22.74 o
  -9   6   7       34.36       97.29     31.05 o
  -8   6   7       46.90       62.05     10.76 o
  -7   6   7      147.91      143.47      9.68 o
  -6   6   7       66.44       93.58      8.39 o
  -5   6   7       42.49       53.91      7.77 o
  -4   6   7       27.71       37.25      5.59 o
  -3   6   7      608.33      591.92     11.44 o
  -2   6   7      361.52      347.98      8.12 o
  -1   6   7       61.43       72.85      5.55 o
   0   6   7      133.51      136.93      6.08 o
   1   6   7      116.53      116.13      5.39 o
   2   6   7       12.48       13.72      5.70 o
   3   6   7      236.48      223.23     10.55 o
   4   6   7      752.69      758.11     15.35 o
   5   6   7      161.47      156.50      8.05 o
   6   6   7      876.80      837.52     22.79 o
   7   6   7       61.38       55.14     10.44 o
   8   6   7        8.84       13.07      9.85 o
  -9   7   7      129.43      176.12     21.38 o
  -8   7   7      373.85      382.13     16.68 o
  -7   7   7      396.64      381.45     13.26 o
  -6   7   7      681.54      626.99     15.41 o
  -5   7   7      225.96      205.30      9.13 o
  -4   7   7       51.18       79.68      8.80 o
  -3   7   7      415.76      394.16      9.11 o
  -2   7   7       53.24       55.21      4.70 o
  -1   7   7      449.40      422.07      9.88 o
   0   7   7      637.60      578.10     11.17 o
   1   7   7     3035.38     2838.70     51.41 o
   2   7   7     1960.74     1932.98     32.75 o
   3   7   7      998.94      925.71     21.00 o
   4   7   7      678.77      608.01     14.09 o
   5   7   7       23.41       46.62      6.46 o
   6   7   7      488.07      466.36     17.40 o
   7   7   7      666.71      646.08     21.19 o
   8   7   7      207.75      203.09     14.20 o
  -9   8   7       93.60      127.26     21.04 o
  -8   8   7       39.29       63.73     13.91 o
  -7   8   7       10.41       10.01     14.93 o
  -6   8   7        0.86       -1.73      5.93 o
  -5   8   7        0.01       -2.41      4.93 o
  -4   8   7      667.58      666.33     12.26 o
  -3   8   7      196.74      209.32      7.19 o
  -2   8   7        3.88        4.81      3.64 o
  -1   8   7      282.19      259.48      8.11 o
   0   8   7      130.67      137.16      8.63 o
   1   8   7        0.72       -0.42      5.40 o
   2   8   7      112.37      118.08     11.71 o
   3   8   7      238.02      215.82     10.92 o
   4   8   7       41.06       40.21      5.97 o
   5   8   7      248.94      235.98      9.69 o
   6   8   7      336.12      317.10     14.63 o
   7   8   7       30.89       41.81     17.99 o
   8   8   7        0.02        8.45     13.06 o
  -8   9   7      172.50      171.24     13.40 o
  -7   9   7      251.92      213.35     13.06 o
  -6   9   7       28.22       33.90      8.63 o
  -5   9   7       20.94       29.31      6.46 o
  -4   9   7      123.69      134.67      6.68 o
  -3   9   7       87.03      110.67      6.40 o
  -2   9   7     1998.68     1881.46     21.70 o
  -1   9   7     1063.18      997.83     35.46 o
   0   9   7      391.25      368.77     12.60 o
   1   9   7      298.01      310.54     11.76 o
   2   9   7     1958.60     1853.01     32.03 o
   3   9   7      977.06      867.69     21.11 o
   4   9   7     1097.98     1038.66     16.76 o
   5   9   7     1121.41     1021.22     19.80 o
   6   9   7      348.30      345.79     15.57 o
   7   9   7      106.82      138.44     17.65 o
   8   9   7      139.15      194.45     19.34 o
  -8  10   7        0.09       41.06     13.91 o
  -7  10   7       57.53       93.85     11.52 o
  -6  10   7       56.91       80.52     10.20 o
  -5  10   7       25.18       29.18      8.01 o
  -4  10   7      109.98      119.08      7.28 o
  -3  10   7      124.77      144.65      6.57 o
  -2  10   7       11.00       10.90      4.93 o
  -1  10   7      171.44      147.96      9.48 o
   0  10   7       49.77       45.60      7.68 o
   1  10   7     1016.30      923.82     21.24 o
   2  10   7       31.04       36.79      7.77 o
   3  10   7        0.87        0.22      6.62 o
   4  10   7        0.77       -6.48      6.48 o
   5  10   7      140.63      152.44      8.66 o
   6  10   7      469.35      427.90     14.39 o
   7  10   7       23.14       37.06     10.07 o
  -7  11   7      356.49      372.94     23.75 o
  -6  11   7      197.96      204.93     12.24 o
  -5  11   7       83.51      120.58      8.80 o
  -4  11   7       16.80       28.03      5.66 o
  -3  11   7     1191.13     1028.79     18.79 o
  -2  11   7     1740.71     1662.41     26.94 o
  -1  11   7      650.72      653.73     17.75 o
   0  11   7      184.38      182.71      9.96 o
   1  11   7      262.79      249.76     16.97 o
   2  11   7       20.86       20.44      6.95 o
   3  11   7      589.26      529.96     17.27 o
   4  11   7     1550.02     1435.16     30.11 o
   5  11   7     1382.55     1293.36     23.31 o
   6  11   7      170.63      174.72      9.83 o
   7  11   7       52.48       94.47     13.06 o
  -7  12   7        0.10       20.36     12.90 o
  -6  12   7       54.05      113.00     16.97 o
  -5  12   7      182.00      181.47     10.74 o
  -4  12   7       34.52       44.68      6.97 o
  -3  12   7      135.90      130.35      8.25 o
  -2  12   7       20.61       17.09      6.35 o
  -1  12   7      448.52      414.39     14.52 o
   0  12   7      178.15      166.86      9.96 o
   1  12   7       28.61       28.13      7.56 o
   2  12   7        0.07        3.34      5.24 o
   3  12   7       15.44       23.64      7.58 o
   4  12   7      309.53      293.67     14.04 o
   5  12   7       14.26       15.82     11.41 o
   6  12   7       57.08       63.92      8.54 o
   7  12   7      330.48      359.17     17.64 o
  -6  13   7      386.07      412.65     24.77 o
  -5  13   7      290.24      272.54     13.20 o
  -4  13   7      156.92      164.56      9.25 o
  -3  13   7       40.33       64.10      7.44 o
  -2  13   7      133.30      140.14      9.60 o
  -1  13   7      204.34      194.78     11.25 o
   0  13   7      106.39      117.90      9.62 o
   1  13   7      838.23      763.23     20.39 o
   2  13   7     1032.65      930.78     22.57 o
   3  13   7      391.17      370.23     12.26 o
   4  13   7      683.84      628.01     49.88 o
   5  13   7      671.59      608.13     16.33 o
   6  13   7      147.31      164.86     10.15 o
  -6  14   7       18.57       51.58     13.23 o
  -5  14   7       30.55       47.17     16.63 o
  -4  14   7       69.92       74.74      9.84 o
  -3  14   7       17.47       25.42      6.25 o
  -2  14   7      172.55      148.26      8.49 o
  -1  14   7        9.78       12.15      6.91 o
   0  14   7       35.37       38.56     12.90 o
   1  14   7       90.53      106.60     11.11 o
   2  14   7       69.61       85.04     12.75 o
   3  14   7       64.94       89.28      8.76 o
   4  14   7       48.03       51.55     11.20 o
   5  14   7       77.53      110.87      9.98 o
   6  14   7       30.34       70.80      9.30 o
  -5  15   7      367.39      405.23     34.27 o
  -4  15   7       72.73      103.52     11.28 o
  -3  15   7       90.17       96.81     10.90 o
  -2  15   7      419.37      397.32     12.66 o
  -1  15   7       95.74       99.09     10.20 o
   0  15   7      402.29      387.16     15.46 o
   1  15   7      435.43      396.15     15.84 o
   2  15   7       84.76      102.21      8.59 o
   3  15   7       10.75       26.74     11.82 o
   4  15   7      242.01      260.39     21.86 o
   5  15   7      529.85      477.94     15.23 o
  -5  16   7       24.71       82.90     11.51 o
  -4  16   7       28.73       55.72     10.07 o
  -3  16   7        2.20       14.98      8.65 o
  -2  16   7        5.61        4.65      8.65 o
  -1  16   7       16.76       40.31      9.67 o
   0  16   7       29.06       32.18      9.00 o
   1  16   7        0.47        2.25      8.82 o
   2  16   7       40.43       44.06      9.94 o
   3  16   7       83.14      110.56     10.54 o
   4  16   7       28.43       44.05      8.02 o
   5  16   7       74.68      124.59     32.75 o
  -5  17   7      171.52      191.39     19.34 o
  -4  17   7       13.63       70.34     36.31 o
  -3  17   7       12.35       15.61     11.88 o
  -2  17   7      123.93      153.22     20.19 o
  -1  17   7      300.58      313.60     15.12 o
   0  17   7      287.63      270.77     14.15 o
   1  17   7      417.66      411.88     17.39 o
   2  17   7       99.74      115.93     12.21 o
   3  17   7      101.49      147.49     14.85 o
   4  17   7      235.96      256.86     27.11 o
  -4  18   7        8.26       37.33     14.59 o
  -3  18   7        3.51       27.93      9.42 o
  -2  18   7       30.96       64.53     10.31 o
  -1  18   7       65.71       83.42     11.09 o
   0  18   7      151.09      177.96     12.42 o
   1  18   7       62.21       87.09     11.45 o
   2  18   7       13.98       32.36     10.86 o
   3  18   7       98.74      130.99     17.65 o
   4  18   7        0.25       44.12     13.91 o
  -2  19   7       49.04       64.32     17.82 o
  -1  19   7      106.55      159.37     14.26 o
   0  19   7      208.28      224.92     13.91 o
   1  19   7      574.57      577.23     28.84 o
   2  19   7      318.00      345.12     23.08 o
  -8   0   8      258.43      288.01     25.28 o
  -7   0   8      455.88      452.75     16.47 o
  -6   0   8     2042.92     1917.16     60.74 o
  -5   0   8     2759.94     2597.55     76.86 o
  -4   0   8      722.29      623.30     15.94 o
  -3   0   8     2379.63     2294.68     50.56 o
  -2   0   8      194.49      152.05      8.14 o
  -1   0   8       70.74       75.77      4.88 o
   0   0   8      415.63      357.17      8.54 o
   1   0   8      138.59       17.99      5.09 o
   2   0   8      226.11      182.23     11.54 o
   3   0   8      862.87      859.06     17.44 o
   4   0   8      214.68      211.75     14.59 o
   5   0   8     3100.21     2944.19     63.12 o
   6   0   8     1464.97     1364.18     41.40 o
   7   0   8      223.33      228.04     19.68 o
   8   0   8      136.22      216.84     24.77 o
   9   0   8      172.58      194.11     25.11 o
  -8   1   8      250.54      251.82     16.48 o
  -7   1   8       34.77       46.10      9.51 o
  -6   1   8      190.77      170.29      9.94 o
  -5   1   8      217.21      184.26     12.44 o
  -4   1   8      116.68      122.45      8.03 o
  -3   1   8        2.46        4.95      3.41 o
  -2   1   8      237.10      248.04      6.60 o
  -1   1   8       21.65       34.21      2.85 o
   0   1   8       14.30       25.95      3.06 o
   1   1   8      375.69      347.20      8.48 o
   2   1   8       25.52       57.03      7.84 o
   3   1   8        5.72       15.54      4.95 o
   4   1   8       10.22        8.22      6.12 o
   5   1   8        1.07        0.00      6.48 o
   6   1   8       24.72       24.99      9.00 o
   7   1   8       18.47       25.42     14.25 o
   8   1   8       39.98       66.02     12.23 o
   9   1   8       44.67       82.46     20.36 o
  -9   2   8       55.30       99.77     17.65 o
  -8   2   8       74.93      113.01      9.94 o
  -7   2   8      799.96      735.70     17.53 o
  -6   2   8     1033.80      977.09     19.24 o
  -5   2   8      507.90      477.98     12.67 o
  -4   2   8      717.82      672.04     14.09 o
  -3   2   8      157.86      164.19      7.21 o
  -2   2   8      608.42      601.94     12.30 o
  -1   2   8      547.01      511.73      8.99 o
   0   2   8     2570.91     2502.96     23.87 o
   1   2   8     1835.87     1796.48     27.52 o
   2   2   8       25.48       32.94      4.32 o
   3   2   8       28.53       42.97      5.29 o
   4   2   8      835.09      831.75     15.38 o
   5   2   8     1002.80     1002.38     22.79 o
   6   2   8      928.14      819.92     22.19 o
   7   2   8      280.73      333.66     15.96 o
   8   2   8      135.17      179.94     24.94 o
   9   2   8      209.71      245.69     23.42 o
  -9   3   8      100.65      192.41     16.97 o
  -8   3   8       24.61       48.44      8.82 o
  -7   3   8      120.55      151.27      9.98 o
  -6   3   8        7.44        8.13      5.52 o
  -5   3   8      363.56      361.56     11.09 o
  -4   3   8      107.57      113.46      6.64 o
  -3   3   8       35.69       50.59      5.84 o
  -2   3   8      169.88      183.35      6.07 o
  -1   3   8      872.70      873.30     12.57 o
   0   3   8      988.64      945.30     14.94 o
   1   3   8       66.37       76.86      5.80 o
   2   3   8       27.43       20.49      3.61 o
   3   3   8      184.71      178.64      6.18 o
   4   3   8     1521.68     1442.19     18.81 o
   5   3   8      202.08      196.57     11.40 o
   6   3   8        0.01        4.81      7.80 o
   7   3   8        2.19        6.41      8.28 o
   8   3   8       65.28      105.65     13.41 o
  -9   4   8       30.80       72.28     15.61 o
  -8   4   8       29.88       62.62     17.88 o
  -7   4   8      113.72      148.91     10.08 o
  -6   4   8      870.19      860.90     18.19 o
  -5   4   8      274.63      263.88      9.84 o
  -4   4   8       54.62       51.66      6.45 o
  -3   4   8      801.76      771.22     15.87 o
  -2   4   8      708.77      679.61     11.25 o
  -1   4   8      696.82      640.34     10.74 o
   0   4   8     1167.00     1080.65     16.38 o
   1   4   8     1870.42     1801.88     23.01 o
   2   4   8      360.24      353.91     12.12 o
   3   4   8      713.26      687.29     17.52 o
   4   4   8     1211.71     1154.29     21.16 o
   5   4   8     1421.67     1348.45     28.31 o
   6   4   8      250.68      215.49     12.36 o
   7   4   8      183.04      217.08     13.28 o
   8   4   8      262.82      300.81     15.72 o
  -8   5   8       67.28       91.61      9.77 o
  -7   5   8       69.76       88.36      9.09 o
  -6   5   8        6.31       20.26      6.19 o
  -5   5   8        3.94        2.10      5.21 o
  -4   5   8        4.59        9.80      5.02 o
  -3   5   8        0.71       -3.05      4.31 o
  -2   5   8      115.56      110.33      5.28 o
  -1   5   8      196.26      167.57      8.78 o
   0   5   8       78.23      112.86      6.48 o
   1   5   8        0.35        6.80      3.66 o
   2   5   8      131.04      151.88      9.67 o
   3   5   8      243.98      228.81     10.32 o
   4   5   8      306.88      293.98      9.83 o
   5   5   8      358.01      354.20     11.38 o
   6   5   8        9.12       10.07      8.04 o
   7   5   8       56.92       61.25     10.51 o
   8   5   8       70.50      122.78     29.52 o
  -8   6   8       18.31       41.53      8.41 o
  -7   6   8      502.06      504.12     24.76 o
  -6   6   8      440.56      408.73     14.28 o
  -5   6   8      290.79      252.64      9.89 o
  -4   6   8      423.41      400.59     11.56 o
  -3   6   8     1510.24     1386.54     40.72 o
  -2   6   8      227.04      207.39      7.06 o
  -1   6   8        4.61        9.73      3.92 o
   0   6   8      920.30      876.63     14.81 o
   1   6   8      758.89      734.59     17.75 o
   2   6   8     1338.57     1221.22     24.23 o
   3   6   8     1435.86     1368.20     31.73 o
   4   6   8     1732.68     1701.15     25.27 o
   5   6   8       28.38       43.43      6.87 o
   6   6   8      109.25      139.91     12.61 o
   7   6   8      518.79      569.25     20.73 o
   8   6   8      151.18      182.37     17.14 o
  -8   7   8       29.24       54.98     13.74 o
  -7   7   8       33.55       62.71     12.30 o
  -6   7   8        9.78        4.67      6.23 o
  -5   7   8      171.88      174.24      8.80 o
  -4   7   8      168.29      174.98      8.35 o
  -3   7   8      199.97      197.21      9.21 o
  -2   7   8      205.00      206.55      6.93 o
  -1   7   8       87.49      104.31      6.47 o
   0   7   8     1042.47      970.85     20.51 o
   1   7   8       52.09       63.25     10.52 o
   2   7   8       10.19        6.85      5.94 o
   3   7   8       60.60       56.41      8.50 o
   4   7   8      211.31      210.29      9.04 o
   5   7   8      380.05      307.93     11.27 o
   6   7   8      199.23      186.88     12.12 o
   7   7   8        2.44       14.52      8.74 o
  -8   8   8      191.00      204.19     15.44 o
  -7   8   8      267.95      277.70     13.57 o
  -6   8   8      475.46      465.29     14.04 o
  -5   8   8      115.97      135.80      8.84 o
  -4   8   8      222.42      215.22      8.95 o
  -3   8   8      354.58      374.78      9.27 o
  -2   8   8      830.73      757.17     12.83 o
  -1   8   8      443.92      396.91     18.32 o
   0   8   8      519.85      458.38     17.82 o
   1   8   8     2642.36     2459.05     38.27 o
   2   8   8      437.64      400.94     25.45 o
   3   8   8     1197.39     1135.45     24.83 o
   4   8   8      246.15      269.49     10.33 o
   5   8   8       35.73       48.22      7.37 o
   6   8   8        8.94       13.27     10.01 o
   7   8   8      332.13      341.03     37.16 o
  -8   9   8       14.68       70.58     16.63 o
  -7   9   8      286.16      268.97     14.76 o
  -6   9   8       22.10       43.03      7.90 o
  -5   9   8      201.85      195.42     10.07 o
  -4   9   8        9.06        2.28      5.52 o
  -3   9   8      188.28      189.63      7.40 o
  -2   9   8      103.81      120.51      8.71 o
  -1   9   8        2.37       -5.52      5.52 o
   0   9   8        5.55        7.99      6.36 o
   1   9   8       28.34       42.00      7.25 o
   2   9   8       63.97       78.49      9.00 o
   3   9   8      378.59      354.82     17.48 o
   4   9   8      162.45      142.99      7.33 o
   5   9   8        0.07        0.57      6.59 o
   6   9   8       80.69       93.16      9.15 o
   7   9   8       12.23        9.91     11.71 o
  -8  10   8      103.45      154.40     22.06 o
  -7  10   8      140.45      174.93     13.19 o
  -6  10   8      392.32      392.36     25.62 o
  -5  10   8      136.47      147.26      8.72 o
  -4  10   8      199.12      197.77      9.14 o
  -3  10   8     1548.81     1376.20     22.42 o
  -2  10   8     1124.09     1068.32     19.11 o
  -1  10   8      513.33      473.15     15.24 o
   0  10   8     1007.44      911.78     21.23 o
   1  10   8       21.16       25.72      7.15 o
   2  10   8       74.41       80.57      9.59 o
   3  10   8      285.69      280.42     13.28 o
   4  10   8      493.84      492.41     17.64 o
   5  10   8      103.56      109.24      9.02 o
   6  10   8      105.15      118.39      9.93 o
   7  10   8      597.45      602.63     21.72 o
  -7  11   8       50.67       95.03     18.83 o
  -6  11   8       13.75       41.68      9.28 o
  -5  11   8       13.81       21.29     10.35 o
  -4  11   8      261.52      233.21     16.70 o
  -3  11   8        1.19        8.92      5.39 o
  -2  11   8       86.95      116.26      8.66 o
  -1  11   8       26.80       28.96      6.71 o
   0  11   8       84.31       89.23     11.54 o
   1  11   8      186.37      179.83     10.68 o
   2  11   8      551.98      517.08     17.03 o
   3  11   8        0.56        8.43      7.25 o
   4  11   8      181.94      186.36     12.07 o
   5  11   8        7.29        8.70      6.17 o
   6  11   8       15.29       27.03      7.03 o
  -6  12   8        8.96       19.27      9.08 o
  -5  12   8      196.31      203.11     12.07 o
  -4  12   8      169.55      152.10      8.92 o
  -3  12   8      151.31      149.46      8.42 o
  -2  12   8      514.22      495.47     13.32 o
  -1  12   8      460.88      428.91     15.24 o
   0  12   8      241.72      209.42     11.75 o
   1  12   8     1094.80      998.99     23.87 o
   2  12   8      365.31      333.18     14.26 o
   3  12   8      777.36      710.93     20.76 o
   4  12   8      673.89      612.82     20.15 o
   5  12   8      151.55      185.80     10.96 o
   6  12   8      250.09      235.96     11.30 o
  -6  13   8       22.53       27.49     12.56 o
  -5  13   8       57.91       88.79     21.04 o
  -4  13   8       26.95       26.08      7.69 o
  -3  13   8       55.80       59.87      7.54 o
  -2  13   8        4.21        7.11      8.56 o
  -1  13   8      119.27      128.62     12.73 o
   0  13   8      113.02      113.26     11.04 o
   1  13   8       68.77       75.19      9.35 o
   2  13   8       60.04       58.20      9.96 o
   3  13   8        2.98       12.71      8.28 o
   4  13   8       42.98       47.72      9.46 o
   5  13   8        5.88       11.26      7.47 o
  -5  14   8      132.47      160.17     17.31 o
  -4  14   8      160.30      185.44     12.11 o
  -3  14   8      224.30      226.55     10.25 o
  -2  14   8      282.30      274.03     10.76 o
  -1  14   8      244.39      262.24     13.32 o
   0  14   8      581.78      515.11     17.64 o
   1  14   8      944.68      883.74     23.51 o
   2  14   8     1023.10      933.89     24.48 o
   3  14   8      526.19      486.49     23.75 o
   4  14   8      198.36      165.78     12.00 o
   5  14   8      150.34      165.57     10.06 o
  -5  15   8       62.94       84.84     16.29 o
  -4  15   8       32.26       69.08      9.90 o
  -3  15   8       24.92       50.38     10.19 o
  -2  15   8        2.96       33.30      9.69 o
  -1  15   8        1.71       15.25      7.49 o
   0  15   8       46.03       73.92     18.16 o
   1  15   8       12.76       21.43     20.36 o
   2  15   8        8.49       17.84      8.65 o
   3  15   8       93.26      111.65     12.58 o
   4  15   8       32.42       54.63     10.53 o
  -5  16   8      308.74      469.32     25.79 o
  -4  16   8      388.79      412.14     29.35 o
  -3  16   8      307.47      332.59     15.72 o
  -2  16   8      366.08      354.15     12.78 o
  -1  16   8      231.24      231.53     13.56 o
   0  16   8      117.90      149.27     13.32 o
   1  16   8       72.34       89.65     11.88 o
   2  16   8      191.07      180.04     12.93 o
   3  16   8      121.57      168.49     14.61 o
   4  16   8      187.86      216.17     18.66 o
  -4  17   8        3.59       83.48     15.95 o
  -3  17   8      177.25      231.31     14.15 o
  -2  17   8       63.66       99.55     14.76 o
  -1  17   8        8.90       35.48     16.46 o
   0  17   8       17.11       15.10      8.88 o
   1  17   8       32.86       61.02     18.83 o
   2  17   8       23.71       39.66     12.39 o
   3  17   8       81.81      120.47     17.31 o
  -3  18   8        2.81       18.66     12.22 o
  -2  18   8      172.53      188.34     19.34 o
  -1  18   8      105.03      141.65     17.31 o
   0  18   8       64.33       90.78     17.65 o
   1  18   8      604.47      586.81     45.13 o
  -8   1   9      383.59      335.48     16.91 o
  -7   1   9       89.28      117.97     13.17 o
  -6   1   9       22.67       28.49      9.52 o
  -5   1   9      256.41      224.86      9.29 o
  -4   1   9     1147.38     1074.13     18.93 o
  -3   1   9      277.34      267.75      9.10 o
  -2   1   9       17.35       28.55      4.60 o
  -1   1   9      594.26      583.32     15.96 o
   0   1   9      471.21      455.42      9.01 o
   1   1   9        4.54       21.41      6.17 o
   2   1   9     1314.70     1280.31     15.93 o
   3   1   9     3434.08     3341.79     30.79 o
   4   1   9     1040.99      951.26     16.88 o
   5   1   9      460.15      474.82     15.96 o
   6   1   9     1925.02     1827.71     60.57 o
   7   1   9      337.40      334.73     18.32 o
   8   1   9        5.06       21.16     11.40 o
  -8   2   9        4.86       33.34     15.30 o
  -7   2   9      213.44      244.44     15.49 o
  -6   2   9       17.20       28.32      6.32 o
  -5   2   9        7.63       11.39      5.24 o
  -4   2   9       14.91       23.40      6.63 o
  -3   2   9      399.78      363.85     10.53 o
  -2   2   9      432.29      394.42     10.73 o
  -1   2   9       61.29       74.65      5.14 o
   0   2   9      119.12      136.06      6.50 o
   1   2   9      701.93      675.15     16.07 o
   2   2   9      509.42      558.36     17.65 o
   3   2   9        0.18        5.25      4.78 o
   4   2   9       47.14       68.02      6.50 o
   5   2   9       31.46       54.84      8.79 o
   6   2   9      237.53      221.49     12.71 o
   7   2   9       95.41      134.35     17.31 o
   8   2   9       45.12       77.29     16.12 o
  -8   3   9      325.09      326.50     14.17 o
  -7   3   9      816.07      778.75     53.26 o
  -6   3   9       96.35      131.61      8.88 o
  -5   3   9       94.53      114.60      8.48 o
  -4   3   9      267.75      266.35      9.96 o
  -3   3   9      277.75      275.37      9.43 o
  -2   3   9      275.30      249.16      8.89 o
  -1   3   9     3053.28     2860.96     32.13 o
   0   3   9     1937.61     1843.75     23.95 o
   1   3   9       67.57       99.91      6.43 o
   2   3   9      117.65      129.79     11.37 o
   3   3   9     1863.80     1881.26     25.57 o
   4   3   9        4.78       10.59      5.28 o
   5   3   9      428.83      428.00     16.20 o
   6   3   9      751.96      742.15     29.35 o
   7   3   9      140.08      174.78     13.78 o
   8   3   9       18.96       46.49     17.99 o
  -8   4   9       83.62      129.33     10.73 o
  -7   4   9       17.05       51.37      8.11 o
  -6   4   9       39.02       39.00      7.41 o
  -5   4   9       60.40       74.16      7.76 o
  -4   4   9       44.98       49.41      7.39 o
  -3   4   9       15.96       20.26      5.42 o
  -2   4   9        0.32       -0.77      6.34 o
  -1   4   9     1713.22     1579.68     29.88 o
   0   4   9       19.58       24.00      6.30 o
   1   4   9      586.64      528.30     11.79 o
   2   4   9      691.16      643.58     17.04 o
   3   4   9       62.00       82.33      8.70 o
   4   4   9       12.90       28.91      5.34 o
   5   4   9        0.21        2.27      6.10 o
   6   4   9       45.17       67.58     13.40 o
   7   4   9       14.11       35.41     10.15 o
   8   4   9        5.87       31.22     14.59 o
  -8   5   9      347.57      342.71     25.35 o
  -7   5   9      954.96      954.52     21.08 o
  -6   5   9     1524.86     1469.45     50.09 o
  -5   5   9      524.20      472.32     13.38 o
  -4   5   9      622.12      544.99     13.76 o
  -3   5   9      705.62      688.53     22.15 o
  -2   5   9      262.79      245.58      8.98 o
  -1   5   9      401.55      381.53      8.97 o
   0   5   9      230.04      244.04      8.46 o
   1   5   9        5.04       10.50      4.45 o
   2   5   9       38.79       50.27      7.43 o
   3   5   9      721.42      694.05     18.71 o
   4   5   9     1235.83     1131.80     22.01 o
   5   5   9       10.44       22.47      6.55 o
   6   5   9      405.07      393.82     16.80 o
   7   5   9      219.60      209.90     14.16 o
  -8   6   9        0.11       24.83     21.85 o
  -7   6   9      333.49      327.80     12.95 o
  -6   6   9       14.33       37.70      7.19 o
  -5   6   9       25.42       39.07      6.87 o
  -4   6   9      113.92      131.88     10.51 o
  -3   6   9       59.59       74.64      7.03 o
  -2   6   9       57.12       82.93      5.94 o
  -1   6   9       67.53       81.57      5.93 o
   0   6   9      769.25      713.35     17.74 o
   1   6   9      471.26      417.23     13.92 o
   2   6   9      346.46      328.65     18.16 o
   3   6   9      158.81      152.16     10.20 o
   4   6   9        0.54       12.86      5.53 o
   5   6   9       41.96       54.65      7.41 o
   6   6   9        3.38        5.09     13.23 o
   7   6   9        2.68       21.35      9.24 o
  -7   7   9      696.70      641.48     17.50 o
  -6   7   9      393.81      399.89     13.44 o
  -5   7   9       13.82       18.56      6.18 o
  -4   7   9      378.04      364.80     11.68 o
  -3   7   9      433.46      431.85     12.21 o
  -2   7   9      201.47      196.70      8.13 o
  -1   7   9      568.01      533.58     15.22 o
   0   7   9     1940.85     1824.69     31.17 o
   1   7   9      187.38      198.40     10.55 o
   2   7   9      834.69      765.65     19.80 o
   3   7   9     2030.48     1870.28     33.83 o
   4   7   9       57.76       87.64     10.02 o
   5   7   9       85.55       98.82      9.53 o
   6   7   9      179.05      199.84     13.19 o
   7   7   9      260.22      269.72     15.55 o
  -7   8   9        1.28       22.48      9.10 o
  -6   8   9        5.45       21.12      7.51 o
  -5   8   9      363.82      363.70     12.53 o
  -4   8   9      390.69      377.86     11.86 o
  -3   8   9       55.56       44.97      6.50 o
  -2   8   9      151.14      135.08      9.20 o
  -1   8   9      357.80      323.93     12.47 o
   0   8   9        2.18        1.36      6.24 o
   1   8   9       49.53       51.06      7.91 o
   2   8   9       18.63       21.49      7.56 o
   3   8   9      288.63      292.84     18.49 o
   4   8   9        1.94        0.25      7.90 o
   5   8   9      100.67      131.64     10.10 o
   6   8   9      113.16      154.01     12.72 o
   7   8   9       11.62       58.71     14.93 o
  -7   9   9      171.92      218.81     14.34 o
  -6   9   9      200.31      204.78     10.51 o
  -5   9   9       19.92       34.56      7.31 o
  -4   9   9        6.96       32.87      6.81 o
  -3   9   9     1078.25     1031.45     24.46 o
  -2   9   9      663.28      558.97     13.83 o
  -1   9   9      883.47      796.89     20.12 o
   0   9   9     1397.53     1349.42     26.98 o
   1   9   9     1343.38     1242.01     26.14 o
   2   9   9      131.66      138.49     10.58 o
   3   9   9      451.43      438.82     16.08 o
   4   9   9      742.75      701.18     16.70 o
   5   9   9       34.36       67.55     10.96 o
   6   9   9      121.59      177.90     12.13 o
  -7  10   9        0.93       42.42     14.59 o
  -6  10   9       73.04      120.08     10.38 o
  -5  10   9        3.24       -0.28     13.74 o
  -4  10   9      127.56      150.44     11.42 o
  -3  10   9        1.40       13.65      5.71 o
  -2  10   9       93.38       88.13      8.08 o
  -1  10   9        0.91        6.98      7.81 o
   0  10   9       16.66       30.17     12.56 o
   1  10   9       27.33       24.74      7.53 o
   2  10   9       24.27       24.70      7.88 o
   3  10   9       12.62        7.75     11.37 o
   4  10   9       35.37       61.68      6.80 o
   5  10   9       21.56       44.01      8.10 o
   6  10   9       23.10       34.25      8.33 o
  -7  11   9      100.16      152.37     20.02 o
  -6  11   9      406.20      378.75     16.97 o
  -5  11   9      190.39      210.56     17.99 o
  -4  11   9      752.23      632.01     19.80 o
  -3  11   9      519.71      522.86     15.77 o
  -2  11   9      211.98      197.47     11.75 o
  -1  11   9      292.07      280.51     12.96 o
   0  11   9      502.59      473.57     16.44 o
   1  11   9      165.53      158.23     17.31 o
   2  11   9       79.77      111.48     11.64 o
   3  11   9      308.46      283.05     13.89 o
   4  11   9      264.28      250.13     13.96 o
   5  11   9      215.89      215.02     11.31 o
  -6  12   9       59.08       91.60     11.86 o
  -5  12   9        0.01       27.21     16.46 o
  -4  12   9        7.05       18.96     22.57 o
  -3  12   9      204.68      181.33      9.33 o
  -2  12   9       57.30       79.38      8.09 o
  -1  12   9       86.29      137.12     11.76 o
   0  12   9      207.39      196.34     25.11 o
   1  12   9        1.68        7.25      7.32 o
   2  12   9      161.71      162.03     11.64 o
   3  12   9        6.78       22.45      8.36 o
   4  12   9       46.97       63.68     10.77 o
   5  12   9      111.19      148.69     14.46 o
  -5  13   9      160.58      184.07     12.95 o
  -4  13   9      203.37      244.18     13.44 o
  -3  13   9      477.73      466.13     13.90 o
  -2  13   9      324.38      308.27     11.56 o
  -1  13   9      102.66      139.14     10.97 o
   0  13   9     1131.51     1064.57     25.90 o
   1  13   9      719.27      642.03     20.28 o
   2  13   9      242.94      224.68     13.19 o
   3  13   9        2.19        4.04     10.01 o
   4  13   9       16.44       23.75     10.08 o
  -5  14   9        6.93       61.08     15.95 o
  -4  14   9       91.05      108.01     16.46 o
  -3  14   9        6.84       16.33      7.21 o
  -2  14   9        6.39       30.69      6.99 o
  -1  14   9       42.09       67.81     10.42 o
   0  14   9        0.07       23.16      8.28 o
   1  14   9        2.56       -0.16      7.73 o
   2  14   9       29.45       37.09      8.98 o
   3  14   9      198.08      181.09     13.32 o
   4  14   9        7.57        4.16      9.48 o
  -4  15   9      509.80      492.84     26.81 o
  -3  15   9      323.40      326.56     12.60 o
  -2  15   9      164.04      185.01     12.46 o
  -1  15   9      417.18      420.01     17.16 o
   0  15   9      167.53      181.39     12.84 o
   1  15   9      580.84      546.54     19.56 o
   2  15   9       47.21       75.65     10.68 o
   3  15   9        7.07       14.89     15.78 o
  -4  16   9       10.52       89.25     16.63 o
  -3  16   9       91.02       99.43     17.31 o
  -2  16   9       22.90       49.84      8.55 o
  -1  16   9       32.66       50.09     10.44 o
   0  16   9       92.70      120.11     12.66 o
   1  16   9      188.26      218.31     13.72 o
   2  16   9       54.58       97.63     12.96 o
  -3  17   9      123.89      176.46     19.00 o
  -2  17   9      114.72      127.93     17.99 o
  -1  17   9       55.89      104.52     17.31 o
   0  17   9      256.54      283.24     15.31 o
  -7   0  10     1071.00     1006.51     39.03 o
  -6   0  10      160.12      189.02     21.04 o
  -5   0  10       30.01       43.10     13.57 o
  -4   0  10     2005.61     1867.44     49.21 o
  -3   0  10      719.49      659.35     26.81 o
  -2   0  10        8.35        8.48      9.50 o
  -1   0  10       78.26       99.09     13.91 o
   0   0  10      569.88      571.80     23.42 o
   1   0  10      411.19      435.38     18.66 o
   2   0  10      245.34      238.52     10.57 o
   3   0  10      742.00      708.29     16.99 o
   4   0  10       87.50      103.50     14.59 o
   5   0  10      532.29      523.62     25.11 o
   6   0  10      402.69      400.77     23.08 o
   7   0  10      280.02      311.52     23.42 o
  -7   1  10       26.11       37.02     10.55 o
  -6   1  10       22.06       25.69      9.59 o
  -5   1  10       10.93       14.17      7.53 o
  -4   1  10        7.72        3.31     11.37 o
  -3   1  10      200.48      191.10     17.82 o
  -2   1  10      112.72      113.23      8.60 o
  -1   1  10       68.66      107.08     15.61 o
   0   1  10      200.90      185.56     10.31 o
   1   1  10       13.92       20.59      4.11 o
   2   1  10        4.43        9.35      5.98 o
   3   1  10       36.05       60.16      6.13 o
   4   1  10       35.16       69.39     12.05 o
   5   1  10       25.17       51.24     12.56 o
   6   1  10        1.99       13.91     12.90 o
   7   1  10      165.34      212.77     20.70 o
  -7   2  10      104.26      137.22     15.27 o
  -6   2  10        2.31       12.48      8.52 o
  -5   2  10       28.02       29.98      8.87 o
  -4   2  10      328.28      340.66     13.93 o
  -3   2  10      795.14      748.16     15.74 o
  -2   2  10      290.44      300.59      9.73 o
  -1   2  10     1208.20     1201.27     19.65 o
   0   2  10     1497.70     1363.64     17.88 o
   1   2  10      650.36      632.23     13.37 o
   2   2  10      748.62      738.13     18.23 o
   3   2  10      314.22      321.35     10.11 o
   4   2  10      343.56      326.22     10.82 o
   5   2  10      367.74      356.52     15.48 o
   6   2  10      592.13      581.00     20.40 o
   7   2  10       95.18      132.35     20.02 o
  -7   3  10       36.00       44.11     13.40 o
  -6   3  10      167.41      187.70     10.00 o
  -5   3  10        3.48       12.72      5.99 o
  -4   3  10       37.65       58.28      7.13 o
  -3   3  10       24.97       21.01      6.00 o
  -2   3  10        4.81        8.90      4.94 o
  -1   3  10       33.86       23.28      5.14 o
   0   3  10      120.04      126.99      7.26 o
   1   3  10       44.06       73.13      6.27 o
   2   3  10        3.96        9.80      6.23 o
   3   3  10       31.39       50.93      6.33 o
   4   3  10        1.51        7.13      6.40 o
   5   3  10        6.42        3.56      7.68 o
   6   3  10        0.38       15.04      7.82 o
   7   3  10       83.73      121.94     13.14 o
  -8   4  10        2.91       72.96     14.25 o
  -7   4  10      389.44      401.15     14.27 o
  -6   4  10      240.70      259.41     11.53 o
  -5   4  10        4.79       16.08      8.75 o
  -4   4  10      480.11      482.79     20.13 o
  -3   4  10      360.25      341.35     10.94 o
  -2   4  10      105.64      125.69      7.30 o
  -1   4  10      230.83      240.59      9.03 o
   0   4  10     1490.51     1387.19     20.88 o
   1   4  10      752.46      707.61     14.34 o
   2   4  10     1209.19     1157.32     24.35 o
   3   4  10     1202.42     1117.67     17.05 o
   4   4  10      713.19      694.91     15.88 o
   5   4  10      303.42      300.62     14.28 o
   6   4  10      201.59      210.84     13.43 o
   7   4  10      226.09      288.11     23.08 o
  -7   5  10       74.70      135.17     15.89 o
  -6   5  10        0.13        9.30      6.83 o
  -5   5  10       39.11       65.07      7.58 o
  -4   5  10       53.91       65.39      7.80 o
  -3   5  10       58.96       66.93      7.26 o
  -2   5  10       14.70       16.20      5.65 o
  -1   5  10       21.14       36.82     10.20 o
   0   5  10      181.45      175.47      7.64 o
   1   5  10      121.29       99.59     12.73 o
   2   5  10        0.13       18.83      6.95 o
   3   5  10      202.28      204.75     11.64 o
   4   5  10        8.23       20.70      5.68 o
   5   5  10       28.05       46.90      7.18 o
   6   5  10       30.31       55.07     11.27 o
   7   5  10       38.60       76.35     19.00 o
  -7   6  10      463.02      480.16     25.83 o
  -6   6  10      570.37      564.94     16.04 o
  -5   6  10      420.81      418.69     13.23 o
  -4   6  10      405.69      387.87     12.40 o
  -3   6  10      422.52      399.26     11.98 o
  -2   6  10       10.84       10.10      5.60 o
  -1   6  10       14.50       21.16      5.44 o
   0   6  10       33.26       54.84      7.80 o
   1   6  10      746.27      653.74     17.99 o
   2   6  10     1449.30     1347.91     27.35 o
   3   6  10     1945.01     1777.71     35.29 o
   4   6  10      324.41      300.25     11.14 o
   5   6  10      212.39      225.27     10.37 o
   6   6  10      139.27      162.52     14.34 o
  -7   7  10        0.25       26.86     10.95 o
  -6   7  10        2.36       20.53      9.56 o
  -5   7  10       10.29       16.52      6.72 o
  -4   7  10       84.01      115.36     11.83 o
  -3   7  10       52.74       70.94      7.71 o
  -2   7  10        7.32       -0.59      4.93 o
  -1   7  10      300.65      303.54     10.47 o
   0   7  10      674.98      616.18     17.50 o
   1   7  10      361.92      314.25     28.34 o
   2   7  10       45.37       53.75      9.08 o
   3   7  10       34.86       45.73      9.00 o
   4   7  10      168.75      190.77      9.69 o
   5   7  10      258.96      304.65     12.03 o
   6   7  10       57.93       62.89     11.40 o
  -7   8  10      200.87      221.93     14.04 o
  -6   8  10      285.01      282.56     12.10 o
  -5   8  10        9.28       18.94      9.82 o
  -4   8  10      120.25      143.45      8.47 o
  -3   8  10     1205.94     1133.19     29.35 o
  -2   8  10     1441.31     1358.03     33.26 o
  -1   8  10      354.43      339.55     11.11 o
   0   8  10      339.74      313.40     13.43 o
   1   8  10       17.57       32.26      8.65 o
   2   8  10      392.62      381.78     14.74 o
   3   8  10      235.32      248.60     12.95 o
   4   8  10      270.80      298.42     11.73 o
   5   8  10       12.93       38.82      7.60 o
   6   8  10       22.12       43.68     10.44 o
  -7   9  10       52.15       99.77     17.65 o
  -6   9  10        2.44       31.43      8.01 o
  -5   9  10       30.71       64.29      8.41 o
  -4   9  10      335.83      345.34     18.83 o
  -3   9  10       24.71       35.98      9.35 o
  -2   9  10       96.66      130.35     14.93 o
  -1   9  10       20.11       28.07      6.40 o
   0   9  10      822.40      742.51     20.22 o
   1   9  10      168.04      142.92     13.57 o
   2   9  10        2.87        3.39      7.44 o
   3   9  10       15.32       17.65      7.97 o
   4   9  10       80.14       75.96      9.29 o
   5   9  10      131.08      170.63     11.51 o
  -6  10  10      386.44      387.87     13.97 o
  -5  10  10      154.93      210.80     14.49 o
  -4  10  10      238.08      228.25     13.19 o
  -3  10  10      411.22      380.00     15.70 o
  -2  10  10     1340.75     1208.66     26.13 o
  -1  10  10     1253.80     1180.00     26.13 o
   0  10  10       46.82       56.02      8.76 o
   1  10  10        2.48        2.50      6.76 o
   2  10  10       15.95       27.07      9.00 o
   3  10  10       94.16      118.07     11.86 o
   4  10  10       39.36       62.94      8.59 o
   5  10  10      186.97      208.83     19.01 o
  -6  11  10       98.84      142.53     19.00 o
  -5  11  10       21.12       38.16     11.88 o
  -4  11  10      207.20      193.59     12.36 o
  -3  11  10       29.40       52.91     12.73 o
  -2  11  10      154.19      161.28      9.30 o
  -1  11  10      141.15      147.81     11.04 o
   0  11  10      143.75      146.21     12.12 o
   1  11  10        0.29        0.36      7.43 o
   2  11  10      439.97      417.78     17.14 o
   3  11  10       73.18       82.02     17.48 o
   4  11  10        5.72       12.42      5.80 o
   5  11  10       41.94       73.85     24.09 o
  -5  12  10      201.42      230.01     14.16 o
  -4  12  10      106.29      140.75     13.32 o
  -3  12  10      409.21      353.77     23.75 o
  -2  12  10      692.45      647.78     16.38 o
  -1  12  10      690.37      677.19     23.42 o
   0  12  10      159.12      182.60     12.34 o
   1  12  10       62.00      103.29     11.03 o
   2  12  10      125.32      160.38     13.20 o
   3  12  10      156.64      178.61     13.91 o
   4  12  10      130.68      168.09      9.31 o
  -5  13  10       18.69       82.80     16.29 o
  -4  13  10       88.50      154.98     15.78 o
  -3  13  10      245.63      236.14     13.91 o
  -2  13  10       81.54      100.34      9.26 o
  -1  13  10      144.60      156.40     11.52 o
   0  13  10        3.99       10.06     11.03 o
   1  13  10        7.26       28.11      9.84 o
   2  13  10       42.36       47.78      9.90 o
   3  13  10        0.54       14.07     17.65 o
  -4  14  10      391.60      399.07     24.09 o
  -3  14  10      111.88      161.13     13.65 o
  -2  14  10      174.88      202.44     16.36 o
  -1  14  10      531.81      441.12     17.51 o
   0  14  10      317.30      304.27     15.36 o
   1  14  10      116.55      165.39     15.61 o
   2  14  10      378.46      359.51     16.79 o
   3  14  10       90.30      109.95     19.00 o
  -3  15  10      250.04      252.14     20.36 o
  -2  15  10       11.73       39.09      9.84 o
  -1  15  10      202.90      223.39     11.10 o
   0  15  10        1.15        3.90      8.63 o
   1  15  10        0.85       17.45      9.72 o
   2  15  10       24.03       13.57     14.93 o
  -2  16  10        2.23       70.99     14.25 o
  -1  16  10       94.41      144.76     26.30 o
   0  16  10       83.74      130.31     19.00 o
  -6   1  11       38.15       50.18     10.92 o
  -5   1  11      250.02      261.14     14.02 o
  -4   1  11      274.50      260.14     13.30 o
  -3   1  11       60.26       89.83     10.66 o
  -2   1  11      102.80      137.37     10.58 o
  -1   1  11      742.13      720.04     19.66 o
   0   1  11     1379.22     1233.12     37.16 o
   1   1  11     1064.13      984.11     31.90 o
   2   1  11      985.37      955.85     21.71 o
   3   1  11      297.86      297.95     19.00 o
   4   1  11       24.07       57.35     12.90 o
   5   1  11      353.83      407.56     24.09 o
   6   1  11      859.67      915.56     36.65 o
  -6   2  11       30.37       56.28     11.52 o
  -5   2  11        7.36        9.62      8.26 o
  -4   2  11        0.63        2.61      7.25 o
  -3   2  11      117.95      145.38     22.23 o
  -2   2  11      788.95      716.89     20.14 o
  -1   2  11        2.68        7.93      7.05 o
   0   2  11        0.01       14.02      6.76 o
   1   2  11       14.76       29.91      7.81 o
   2   2  11        0.22        7.13      9.16 o
   3   2  11       36.14       65.01      6.81 o
   4   2  11        0.39       16.12      5.79 o
   5   2  11        5.13       17.01      8.50 o
   6   2  11       50.99       99.98     13.04 o
  -6   3  11       31.56       36.40     10.92 o
  -5   3  11      190.79      203.04     12.66 o
  -4   3  11      500.28      476.78     21.89 o
  -3   3  11      278.79      267.92     14.76 o
  -2   3  11      824.06      825.05     16.93 o
  -1   3  11     1527.94     1457.06     23.14 o
   0   3  11      610.20      579.91     26.15 o
   1   3  11      724.80      696.96     14.75 o
   2   3  11      439.15      439.88     14.87 o
   3   3  11       69.33      124.05      7.93 o
   4   3  11      201.73      199.18     11.60 o
   5   3  11      238.22      279.57     14.63 o
   6   3  11      148.15      217.35     18.49 o
  -6   4  11       75.62      106.39     15.10 o
  -5   4  11       35.51       93.11     22.91 o
  -4   4  11        0.72       16.98     12.40 o
  -3   4  11      138.01      158.21      8.68 o
  -2   4  11      112.67      129.26      8.48 o
  -1   4  11      281.26      266.06      9.90 o
   0   4  11      265.08      269.16      9.87 o
   1   4  11       11.83       21.93      8.99 o
   2   4  11        3.52        9.10      7.08 o
   3   4  11      253.63      264.28     10.17 o
   4   4  11       63.08       80.71      8.13 o
   5   4  11      243.07      241.35     15.61 o
   6   4  11      194.69      211.22     14.16 o
  -7   5  11      247.77      333.92     22.06 o
  -6   5  11      306.46      342.62     15.57 o
  -5   5  11      577.03      535.56     15.33 o
  -4   5  11      484.75      460.43     16.62 o
  -3   5  11      478.17      478.00     13.87 o
  -2   5  11      240.37      255.66     20.75 o
  -1   5  11       72.19      107.75      8.29 o
   0   5  11      220.51      216.84     15.61 o
   1   5  11       64.69       94.68     16.80 o
   2   5  11      389.76      364.54     14.40 o
   3   5  11      904.33      845.76     22.43 o
   4   5  11      170.92      191.46      9.45 o
   5   5  11      180.75      208.67     10.78 o
   6   5  11      128.81      195.80     22.40 o
  -6   6  11        0.60       41.94      8.45 o
  -5   6  11      181.54      195.83     10.35 o
  -4   6  11       46.90       81.74      8.67 o
  -3   6  11       38.66       83.36     15.97 o
  -2   6  11      143.72      134.49      8.13 o
  -1   6  11      375.32      353.76     14.76 o
   0   6  11       38.88       54.70      7.92 o
   1   6  11       44.88       62.22     11.71 o
   2   6  11        1.75        3.04     10.35 o
   3   6  11      120.29      157.65     11.55 o
   4   6  11      110.64      145.06      8.96 o
   5   6  11        0.58       22.70      6.91 o
   6   6  11       83.81      130.65     21.04 o
  -6   7  11       76.30      122.13     21.99 o
  -5   7  11      385.14      384.07     13.52 o
  -4   7  11      567.58      579.56     15.66 o
  -3   7  11      659.94      645.76     18.31 o
  -2   7  11      673.05      658.57     19.88 o
  -1   7  11      124.62      136.62     10.91 o
   0   7  11       13.76       22.78      7.32 o
   1   7  11      469.64      438.59     15.94 o
   2   7  11     1090.88     1036.77     25.79 o
   3   7  11      466.92      444.42     17.04 o
   4   7  11      878.28      807.53     18.61 o
   5   7  11       86.47      126.44     14.11 o
  -6   8  11       65.96      125.74     12.82 o
  -5   8  11       34.96       80.00      9.20 o
  -4   8  11        1.25       15.29      8.15 o
  -3   8  11       18.93       35.00      8.88 o
  -2   8  11        3.52        9.88      7.18 o
  -1   8  11       22.84       27.07      8.52 o
   0   8  11       78.05      106.10     10.42 o
   1   8  11        0.16       17.05      7.39 o
   2   8  11      137.79      154.03     11.03 o
   3   8  11       74.42       91.54     11.11 o
   4   8  11       53.05       75.70      8.84 o
   5   8  11       34.37       96.12      9.46 o
  -6   9  11      125.57      194.79     19.68 o
  -5   9  11      123.45      181.26     13.08 o
  -4   9  11      245.06      276.91     14.52 o
  -3   9  11      199.56      213.76     13.08 o
  -2   9  11      211.47      220.88     12.47 o
  -1   9  11      395.35      383.30     15.72 o
   0   9  11      452.30      434.45     16.03 o
   1   9  11      335.09      325.80     24.26 o
   2   9  11      184.47      177.34     12.12 o
   3   9  11      436.99      418.19     17.04 o
   4   9  11       71.70       94.09      9.32 o
   5   9  11       76.61      100.17     12.13 o
  -5  10  11       71.52       95.45     11.93 o
  -4  10  11       13.13       25.07      8.94 o
  -3  10  11        1.00       15.04      8.76 o
  -2  10  11        7.55       28.52     20.36 o
  -1  10  11       25.29       49.59      7.36 o
   0  10  11       32.46       38.10     20.87 o
   1  10  11       24.41       37.43      9.24 o
   2  10  11      101.75      145.92     18.66 o
   3  10  11       39.21       66.62     10.44 o
   4  10  11        1.05       22.19      7.54 o
  -4  11  11       61.30      115.82     11.71 o
  -3  11  11        2.25       22.06      8.97 o
  -2  11  11       25.23       56.15     10.07 o
  -1  11  11       29.33       42.81      7.04 o
   0  11  11      186.09      214.47     14.25 o
   1  11  11      179.11      171.19     16.80 o
   2  11  11      140.37      153.69     12.85 o
   3  11  11        3.95        0.15      8.15 o
  -4  12  11        0.61       12.90     14.25 o
  -3  12  11      108.98      142.33     24.09 o
  -2  12  11        0.77       18.49      8.16 o
  -1  12  11       75.11      105.48      9.66 o
   0  12  11       57.62       74.41     11.03 o
   1  12  11        0.50       18.19      9.00 o
   2  12  11       10.04       14.39      9.42 o
   3  12  11       40.10       63.52     20.70 o
  -3  13  11      181.73      176.80     19.00 o
  -2  13  11       21.06       51.05     10.28 o
  -1  13  11      236.55      269.48     11.99 o
   0  13  11       31.99       50.57     10.55 o
   1  13  11      129.84      148.59     13.91 o
   2  13  11       92.34      136.08     18.66 o
  -1  14  11      124.69      199.04     13.08 o
   0  14  11       78.02      110.29     16.97 o
   1  14  11        5.17       28.84     14.59 o
  -1  15  11      136.26      172.05     18.32 o
  -5   0  12      428.10      461.51     26.81 o
  -4   0  12      540.52      559.59     27.83 o
  -3   0  12      494.47      444.55     24.43 o
  -2   0  12      193.42      224.99     17.99 o
  -1   0  12       72.35       73.64     14.25 o
   0   0  12      415.42      381.09     21.72 o
   1   0  12      728.78      686.16     28.51 o
   3   0  12        8.37       48.87     11.88 o
   4   0  12      475.52      452.35     24.43 o
   5   0  12       23.07       42.42     15.95 o
  -5   1  12        0.74       16.82      9.96 o
  -4   1  12        0.31        2.70      8.01 o
  -3   1  12        1.04        2.52     14.76 o
  -2   1  12       82.92      111.18     20.70 o
  -1   1  12       71.11      103.30     11.16 o
   0   1  12       11.58       23.70      8.01 o
   1   1  12       17.16       35.94      8.63 o
   2   1  12       14.20       20.36     11.20 o
   3   1  12        3.02       26.35      7.91 o
   4   1  12      124.63      179.97     12.90 o
   5   1  12        3.74       45.81     12.22 o
  -5   2  12      234.53      253.20     14.74 o
  -4   2  12      376.78      385.08     16.79 o
  -3   2  12      913.20      894.73     30.71 o
  -2   2  12      463.32      460.81     17.03 o
  -1   2  12      115.93      154.68     11.69 o
   0   2  12     1466.73     1410.39     29.49 o
   1   2  12     1447.90     1433.89     29.82 o
   2   2  12       21.64       38.69     11.54 o
   3   2  12      179.73      189.70     16.29 o
   4   2  12      194.90      267.75     19.34 o
   5   2  12       44.46      102.82     16.97 o
  -5   3  12       58.26       92.71     11.97 o
  -4   3  12        3.40       21.51      9.00 o
  -3   3  12       23.88       48.97      9.48 o
  -2   3  12      165.92      176.28     11.64 o
  -1   3  12       13.51       36.61      8.50 o
   0   3  12      136.69      137.98     11.11 o
   2   3  12       10.97       29.86     11.20 o
   3   3  12      123.24      134.38     16.97 o
   4   3  12      117.85      171.71     17.65 o
   5   3  12        1.44       30.54     13.91 o
  -5   4  12      490.80      528.41     20.15 o
  -4   4  12       54.76       80.85     11.25 o
  -3   4  12      264.66      282.97     14.37 o
  -2   4  12      478.18      479.16     31.56 o
  -1   4  12      566.40      545.42     35.80 o
   0   4  12      595.30      589.11     27.49 o
   2   4  12       62.54      115.51     20.53 o
   3   4  12        5.04       45.98     18.20 o
   4   4  12      488.26      482.71     14.19 o
   5   4  12      247.86      285.63     14.74 o
  -5   5  12      130.48      176.25     13.06 o
  -4   5  12      171.74      179.99     12.69 o
  -3   5  12        3.11        1.05     19.34 o
  -2   5  12        0.22       13.72      6.61 o
  -1   5  12        0.52        2.89     10.86 o
   0   5  12      106.53      138.75     11.05 o
   1   5  12       14.46       23.75     11.54 o
   2   5  12        0.08       17.58      8.15 o
   3   5  12      117.40      158.96      9.01 o
   4   5  12      283.43      325.15     12.06 o
   5   5  12        0.01       51.08      8.39 o
  -5   6  12      206.91      294.93     15.44 o
  -4   6  12        8.56       24.22     18.37 o
  -3   6  12      245.73      268.74     17.91 o
  -2   6  12      661.07      664.51     20.71 o
  -1   6  12       10.17       38.81     21.21 o
   0   6  12       48.46       56.99      9.52 o
   1   6  12      296.84      307.44     13.56 o
   2   6  12       54.86       74.09     14.25 o
   3   6  12       57.60       70.06      7.15 o
   4   6  12      962.07      946.83     20.62 o
   5   6  12      661.86      724.87     22.01 o
  -5   7  12      168.31      242.74     13.89 o
  -4   7  12        9.11       51.61     15.44 o
  -3   7  12       32.44       73.78     10.00 o
  -2   7  12        9.30       33.88     11.88 o
  -1   7  12       10.91       31.27     14.93 o
   0   7  12       93.94      127.73     11.64 o
   1   7  12       16.54       54.89      9.12 o
   2   7  12       60.86      103.45     18.16 o
   3   7  12       93.39      159.68     13.78 o
   4   7  12       18.20       41.44      8.25 o
  -5   8  12      224.07      302.02     21.04 o
  -4   8  12        4.36       35.26     10.01 o
  -3   8  12      293.46      294.89     16.46 o
  -2   8  12      642.87      634.89     24.26 o
  -1   8  12      116.18      158.26     12.39 o
   0   8  12       25.41       53.62     13.57 o
   1   8  12      378.75      410.51     17.48 o
   2   8  12      218.26      241.82     13.54 o
   3   8  12      251.62      228.54     14.04 o
   4   8  12      342.01      345.30     12.95 o
  -4   9  12       63.04      161.53     19.68 o
  -3   9  12       73.98      129.26     13.17 o
  -2   9  12       61.22      112.18     12.12 o
  -1   9  12        2.26       19.68     15.27 o
   0   9  12       30.84       40.72     13.91 o
   1   9  12        3.12       28.72      8.39 o
   2   9  12      110.86      149.85     21.04 o
   3   9  12      145.11      178.93     14.02 o
  -3  10  12       31.06       56.82     10.73 o
  -2  10  12      502.61      477.80     20.87 o
  -1  10  12      307.23      293.18     15.00 o
   0  10  12      139.06      158.82     16.97 o
   1  10  12      570.53      578.93     19.79 o
   2  10  12      156.83      173.95     16.46 o
   3  10  12        2.59       41.23     10.55 o
  -2  11  12        2.54       42.76     13.91 o
  -1  11  12        6.79       42.37     10.32 o
   0  11  12        2.81       21.17      9.33 o
   1  11  12       42.74       84.10     11.11 o
   2  11  12        0.03       34.61     14.93 o
   0  12  12      215.24      248.74     20.02 o
   1  12  12      261.23      306.09     22.06 o
   0  13  12        2.70       35.29     13.57 o
  -4   1  13      161.01      184.60     13.76 o
  -3   1  13      431.67      441.51     18.12 o
  -2   1  13      145.73      168.81     20.02 o
  -1   1  13      194.79      195.85     12.60 o
   0   1  13      611.84      669.71     24.77 o
   1   1  13      220.52      274.13     13.78 o
   4   1  13      249.17      317.12     15.12 o
  -4   2  13       28.22       65.26     11.76 o
  -3   2  13        2.18       32.71     10.79 o
  -2   2  13       14.24       35.62     16.12 o
  -1   2  13       49.14       85.48     10.66 o
   0   2  13      122.44      183.03     18.49 o
   1   2  13      124.65      175.78     17.65 o
   4   2  13        5.19       58.03     14.25 o
  -4   3  13      105.33      170.61     15.00 o
  -3   3  13      254.92      266.72     14.52 o
  -2   3  13      228.94      219.42     13.30 o
  -1   3  13      184.91      226.85     43.44 o
   0   3  13     1243.99     1272.22     42.42 o
   1   3  13      415.72      417.06     25.11 o
   3   3  13       61.27      128.95     17.65 o
   4   3  13      216.62      284.37     21.38 o
  -4   4  13        4.59       24.09     13.57 o
  -3   4  13        2.61       26.59      9.12 o
  -2   4  13       66.63       83.49     10.80 o
  -1   4  13       73.80       86.19     16.63 o
   0   4  13      141.82      178.84     20.36 o
   1   4  13       43.56       69.57     15.61 o
   3   4  13       15.49       72.96     14.59 o
   4   4  13        7.81       91.28     16.97 o
  -4   5  13      145.59      184.27     18.32 o
  -3   5  13      359.84      361.74     24.43 o
  -2   5  13      313.88      304.40     21.72 o
  -1   5  13      133.31      176.12     20.36 o
   0   5  13       21.35       60.74     15.27 o
   3   5  13      461.96      596.91     28.51 o
   4   5  13      673.68      702.11     32.24 o
  -2   6  13       12.99       54.97     14.59 o
  -1   6  13        3.13       47.51     13.91 o
   0   6  13       87.77       84.16     16.29 o
   2   6  13       18.82       44.96      9.50 o
   3   6  13        1.38       37.26      7.87 o
  -2   7  13      506.22      489.96     37.33 o
  -1   7  13      119.49      178.20     19.00 o
   0   7  13       69.86      108.96     12.69 o
   1   7  13      129.76      153.73     18.32 o
   2   7  13      228.33      256.60     14.26 o
   3   7  13     1075.65     1128.64     22.92 o
  -3   8  13       25.78      103.50     15.95 o
  -2   8  13       14.02       64.14     13.91 o
  -1   8  13       17.59       42.42     13.91 o
   0   8  13       54.10      105.50     11.99 o
   1   8  13        1.80       32.58     14.25 o
   2   8  13        9.77       40.96     10.07 o
  -2   9  13      600.44      623.72     29.18 o
  -1   9  13      424.57      492.73     26.13 o
   0   9  13      316.02      324.76     21.72 o
   1   9  13      111.26      161.87     17.31 o
   2   9  13      349.67      360.39     23.75 o
  -2   0  14       48.97      122.84     19.00 o
  -1   0  14      125.31      163.91     20.02 o
   0   0  14        4.32       59.73     14.59 o
   1   0  14      198.13      237.20     20.02 o
  -3   1  14      107.26      172.39     18.66 o
  -2   1  14      165.06      207.03     22.74 o
  -1   1  14       15.95       58.10     14.59 o
   0   1  14        0.28       54.83     10.34 o
   1   1  14        2.10       62.10     14.59 o
   2   1  14        0.38       76.01     16.63 o
  -3   2  14      117.76      188.68     19.68 o
  -2   2  14       71.20      182.80     14.06 o
  -1   2  14      322.34      352.28     32.75 o
   0   2  14      178.21      292.18     22.74 o
   1   2  14      152.17      222.27     19.68 o
   2   2  14      546.89      650.19     31.22 o
  -3   3  14       19.46       79.41     18.32 o
  -2   3  14       29.74       84.16     16.63 o
  -1   3  14       28.70       82.46     16.63 o
   0   3  14       67.33      125.56     19.34 o
   1   3  14       78.92      164.92     20.70 o
   2   3  14      139.16      251.12     21.04 o
   0   4  14       73.61      121.49     17.65 o
   1   4  14      119.70      139.13     20.36 o
 
